# Supplementary material for: Knowledge graph-derived feed efficiency analysis via pig gut microbiota
Source: Sci Rep. 2024 Jun 17;14:13939. doi: 10.1038/s41598-024-64835-6 (PMC11182767; doi:10.1038/s41598-024-64835-6)
Supplement: Supplementary file 2 — Supplementary Table S1. [file 41598_2024_64835_MOESM2_ESM.xlsx]

## Sheet: Sheet1
MicrobiotaTaxonomy	PMID	MicrobiotaName
Genus	33839961	Anaerostipes
Genus	27810878	Anaerostipes
Genus	29327584	Anaerostipes
Genus	30417245	Anaerotruncus
Genus	32698902	Anaerovibrio
Genus	31291967	Anaerovibrio
Species	29564121	Bacillus amyloliquefaciens
Species	25740801	Bacillus amyloliquefaciens
Species	27530146	Bacillus amyloliquefaciens
Species	29077888	Bacillus amyloliquefaciens
Species	30603878	Bacillus amyloliquefaciens
Species	31243734	Bacillus amyloliquefaciens
Species	34991225	Bacillus amyloliquefaciens
Species	33089240	Bacillus amyloliquefaciens
Family	32605690	Bacteroidaceae
Order	32562009	Bacteroidales
Family	30417245	Bacteroidales_S24_7_group
Genus	32605690	Bacteroides
Genus	32698902	Bacteroides
Genus	10543789	Bacteroides
Genus	14602586	Bacteroides
Genus	18401439	Bacteroides
Genus	22552027	Bacteroides
Genus	23874157	Bacteroides
Genus	25957231	Bacteroides
Genus	26345419	Bacteroides
Genus	26380636	Bacteroides
Genus	25985709	Bacteroides
Genus	28883543	Bacteroides
Genus	30107196	Bacteroides
Genus	30215718	Bacteroides
Genus	30442907	Bacteroides
Genus	30635376	Bacteroides
Genus	30663928	Bacteroides
Genus	30685379	Bacteroides
Genus	30716990	Bacteroides
Genus	31270523	Bacteroides
Genus	31291601	Bacteroides
Genus	31504398	Bacteroides
Genus	31557878	Bacteroides
Genus	31573099	Bacteroides
Genus	31782595	Bacteroides
Genus	32055753	Bacteroides
Genus	31712278	Bacteroides
Genus	35122977	Bacteroides
Genus	33123840	Barnesiella
Genus	31493521	Barnesiella
Genus	29564121	Bifidobacterium
Genus	35528679	Bifidobacterium
Genus	NA7	Bifidobacterium
Genus	14599042	Bifidobacterium
Genus	15345455	Bifidobacterium
Genus	16456409	Bifidobacterium
Genus	18207437	Bifidobacterium
Genus	18847469	Bifidobacterium
Genus	19028910	Bifidobacterium
Genus	19523775	Bifidobacterium
Genus	21690406	Bifidobacterium
Genus	22612585	Bifidobacterium
Genus	23418126	Bifidobacterium
Genus	24279727	Bifidobacterium
Genus	24936764	Bifidobacterium
Genus	25746741	Bifidobacterium
Genus	26296705	Bifidobacterium
Genus	26313935	Bifidobacterium
Genus	25846071	Bifidobacterium
Genus	28608319	Bifidobacterium
Genus	29960810	Bifidobacterium
Genus	30109493	Bifidobacterium
Genus	30206336	Bifidobacterium
Genus	30270604	Bifidobacterium
Genus	30596521	Bifidobacterium
Genus	30719153	Bifidobacterium
Genus	30836671	Bifidobacterium
Genus	30853028	Bifidobacterium
Genus	30927646	Bifidobacterium
Genus	31201276	Bifidobacterium
Genus	31213556	Bifidobacterium
Genus	31614751	Bifidobacterium
Genus	31680836	Bifidobacterium
Genus	31197506	Bifidobacterium
Genus	35221319	Bifidobacterium
Genus	28510800	Blautia
Genus	33466376	Blautia
Genus	32698902	Blautia
Genus	32704702	Blautia
Genus	26261039	Blautia
Genus	27466607	Blautia
Genus	29458493	Blautia
Genus	32055403	Blautia
Genus	35722280	Blautia
Order	33839961	Burkholderiales
Genus	29746643	Campylobacter
Genus	22608658	Campylobacter
Genus	22986057	Campylobacter
Genus	23600758	Campylobacter
Genus	24940386	Campylobacter
Genus	26369602	Campylobacter
Genus	29610580	Campylobacter
Genus	30445320	Campylobacter
Genus	30536921	Campylobacter
Genus	31980428	Campylobacter
Genus	35475671	Campylobacter
Genus	30417245	Candidatus_Soleaferrea
Genus	28526795	Cellulosilyticum
Genus	32295250	Cellulosilyticum
Family	28526795	Christensenellaceae
Family	29388394	Christensenellaceae
Family	33266170	Christensenellaceae
Family	30417245	Clostridiaceae_1
Order	32562009	Clostridiales
Order	24450844	Clostridiales
Genus	33123840	Clostridium
Genus	32698902	Clostridium
Genus	16585287	Clostridium
Genus	17381758	Clostridium
Genus	17489434	Clostridium
Genus	20934523	Clostridium
Genus	22243836	Clostridium
Genus	22291996	Clostridium
Genus	24747040	Clostridium
Genus	24922599	Clostridium
Genus	25213025	Clostridium
Genus	25332478	Clostridium
Genus	26485191	Clostridium
Genus	25985709	Clostridium
Genus	29227528	Clostridium
Genus	30446559	Clostridium
Genus	30540709	Clostridium
Genus	30697700	Clostridium
Genus	31177942	Clostridium
Genus	31216957	Clostridium
Genus	31260263	Clostridium
Genus	31287945	Clostridium
Genus	31434096	Clostridium
Genus	35240353	Clostridium
Species	NA7	Clostridium butyricum
Species	21637015	Clostridium butyricum
Species	27018090	Clostridium butyricum
Species	29193450	Clostridium butyricum
Species	30285187	Clostridium butyricum
Species	31734354	Clostridium butyricum
Species	35383237	Clostridium butyricum
Species	31820779	Clostridium butyricum
Genus	32605690	Colinsella
Genus	22534607	Colinsella
Genus	30930871	Colinsella
Genus	36913464	Colinsella
Family	30417245	Coriobacteriaceae
Family	23636494	Coriobacteriaceae
Family	29180991	Coriobacteriaceae
Family	33634901	Desulfovibrionaceae
Genus	34258424	Dorea
Genus	34438645	Dorea
Genus	33123840	Dorea
Genus	32698902	Dorea
Family	32616095	Erysipelotrichaceae
Family	29363966	Erysipelotrichaceae
Family	31148361	Erysipelotrichaceae
Family	35046568	Erysipelotrichaceae
Genus	29746643	Escherichia
Genus	12376421	Escherichia
Genus	23028202	Escherichia
Genus	24676762	Escherichia
Genus	26705471	Escherichia
Genus	26130323	Escherichia
Genus	27744547	Escherichia
Genus	30239257	Escherichia
Genus	30651869	Escherichia
Genus	30927646	Escherichia
Genus	31069717	Escherichia
Genus	33975420	Escherichia
Species	29564121	Escherichia coli
Species	NA7	Escherichia coli
Species	1605605	Escherichia coli
Species	25753857	Escherichia coli
Species	28410921	Escherichia coli
Species	28982315	Escherichia coli
Species	29494278	Escherichia coli
Species	34286420	Escherichia coli
Genus	33839961	Escherichia_Shigella
Genus	36379022	Escherichia_Shigella
Genus	32698902	Eubacterium
Genus	9573815	Eubacterium
Genus	23889584	Eubacterium
Genus	26376027	Eubacterium
Genus	33659545	Eubacterium
Genus	35952646	Eubacterium
Genus	32698902	Faecalibacterium
Genus	20722058	Faecalibacterium
Genus	25517879	Faecalibacterium
Genus	26789999	Faecalibacterium
Genus	29250719	Faecalibacterium
Genus	30940523	Faecalibacterium
Genus	32132899	Faecalibacterium
Genus	35354932	Faecalibacterium
Family	NA13	Fibrobacteraceae
Family	33634901	Lachnospiraceae
Family	33839961	Lachnospiraceae
Family	30417245	Lachnospiraceae
Family	33634901	Lactobacillaceae
Family	31532570	Lactobacillaceae
Genus	32698902	Lactobacillus
Genus	34438645	Lactobacillus
Genus	NA7	Lactobacillus
Genus	29564121	Lactobacillus
Genus	35528679	Lactobacillus
Genus	33123840	Lactobacillus
Genus	33260665	Lactobacillus
Genus	31291967	Lactobacillus
Genus	9763692	Lactobacillus
Genus	15681631	Lactobacillus
Genus	17825531	Lactobacillus
Genus	18439805	Lactobacillus
Genus	18667857	Lactobacillus
Genus	18673391	Lactobacillus
Genus	19719673	Lactobacillus
Genus	20161775	Lactobacillus
Genus	20463897	Lactobacillus
Genus	20737210	Lactobacillus
Genus	21621627	Lactobacillus
Genus	21829158	Lactobacillus
Genus	21907793	Lactobacillus
Genus	22580926	Lactobacillus
Genus	22857743	Lactobacillus
Genus	23889584	Lactobacillus
Genus	24432198	Lactobacillus
Genus	24702028	Lactobacillus
Genus	25062609	Lactobacillus
Genus	25320181	Lactobacillus
Genus	25783976	Lactobacillus
Genus	25811034	Lactobacillus
Genus	26058469	Lactobacillus
Genus	26255877	Lactobacillus
Genus	26449342	Lactobacillus
Genus	26613342	Lactobacillus
Genus	26687459	Lactobacillus
Genus	25893720	Lactobacillus
Genus	28608319	Lactobacillus
Genus	29970350	Lactobacillus
Genus	30246672	Lactobacillus
Genus	30423455	Lactobacillus
Genus	30522820	Lactobacillus
Genus	30599258	Lactobacillus
Genus	30687269	Lactobacillus
Genus	30151856	Lactobacillus
Genus	30388227	Lactobacillus
Genus	30389767	Lactobacillus
Genus	30404568	Lactobacillus
Genus	30415528	Lactobacillus
Genus	30596521	Lactobacillus
Genus	30614169	Lactobacillus
Genus	30681124	Lactobacillus
Genus	30714187	Lactobacillus
Genus	30741841	Lactobacillus
Genus	30990837	Lactobacillus
Genus	30999021	Lactobacillus
Genus	31001271	Lactobacillus
Genus	31030313	Lactobacillus
Genus	31040838	Lactobacillus
Genus	31126062	Lactobacillus
Genus	31178854	Lactobacillus
Genus	31351186	Lactobacillus
Genus	31553177	Lactobacillus
Genus	31554104	Lactobacillus
Genus	31562897	Lactobacillus
Genus	31713675	Lactobacillus
Genus	31739261	Lactobacillus
Genus	31835884	Lactobacillus
Genus	34286420	Lactobacillus
Species	22731747	Lactobacillus plantarum ZJ316
Species	31291967	Lactobacillus fermentum and Pediococcus acidilactici
Species	30827387	Lactobacillus johnsonii L531
Genus	32295250	Leeia
Phylum	31213524	Lentisphaerae
Genus	31213524	Methanobrevibacter
Genus	33260665	Methanobrevibacter
Genus	8837417	Methanobrevibacter
Genus	22221383	Methanobrevibacter
Genus	24678265	Methanobrevibacter
Genus	25351144	Methanobrevibacter
Genus	27955920	Methanobrevibacter
Genus	32019803	Methanobrevibacter
Genus	35536023	Methanobrevibacter
Genus	31213524	Mucispirillum
Genus	31645659	Mucispirillum
Genus	31645659	Mucispirillum
Family	28526795	Nocardiaceae (Rhodococcus)
Genus	32698902	Oscillibacter
Genus	28526795	Oscillibacter
Genus	29797022	Oscillibacter
Species	36381065	Paraprevotella clara
Family	30634649	Prevotellaceae
Family	33634901	Prevotellaceae
Family	29746643	Prevotellaceae
Genus	34438645	Peptococcus
Genus	32038603	Prevotella
Genus	33839961	Prevotella
Genus	11990498	Prevotella
Genus	25921339	Prevotella
Genus	26025172	Prevotella
Genus	25921339	Prevotella
Genus	29808701	Prevotella
Genus	29808701	Prevotella
Genus	30513004	Prevotella
Genus	30760471	Prevotella
Genus	31699813	Prevotella
Genus	31843036	Prevotella
Genus	35480234	Prevotella
Species	34258424	Prevotella 9
Species	36381065	Prevotella copri
Species	24953716	Prevotella copri
Species	25921339	Prevotella copri
Species	29065411	Prevotella copri
Species	30584008	Prevotella copri
Species	31230147	Prevotella copri
Species	35123073	Prevotella copri
Family	33634901	Prevotellaceae
Family	NA13	Prevotellaceae
Species	34258424	Prevotellaceae TCG-001
Family	33634901	Rikenellaceae
Genus	32295250	Rothia
Genus	29746643	Ruminobacter
Family	31213524	Ruminococcaceae
Family	32616095	Ruminococcaceae
Family	33634901	Ruminococcaceae
Genus	28510800	Ruminococcus
Genus	NA13	Ruminococcus
Genus	32698902	Ruminococcus
Genus	18713272	Ruminococcus
Genus	20133091	Ruminococcus
Genus	20629751	Ruminococcus
Genus	21357460	Ruminococcus
Genus	26379652	Ruminococcus
Genus	26789999	Ruminococcus
Genus	29748675	Ruminococcus
Genus	30967529	Ruminococcus
Genus	31554129	Ruminococcus
Genus	36142931	Ruminococcus
Species	32605690	Ruminococcus flavefaciens
Species	18713272	Ruminococcus flavefaciens
Species	26376027	Ruminococcus flavefaciens
Species	29490697	Ruminococcus flavefaciens
Species	30298699	Ruminococcus flavefaciens
Species	31889354	Ruminococcus flavefaciens
Species	35383237	Ruminococcus flavefaciens
Genus	29746643	Shigella
Genus	26114142	Shigella
Genus	26909243	Shigella
Genus	27199748	Shigella
Genus	30712505	Shigella
Genus	32104294	Shigella
Genus	35838050	Shigella
Family	32616095	Streptococcaceae
Family	33634901	Streptococcaceae
Family	32295250	Subdoligranulu
Genus	34039449	Treponema
Genus	33260665	Treponema
Genus	22815447	Treponema
Genus	23889584	Treponema
Genus	25807110	Treponema
Genus	27239990	Treponema
Genus	30555706	Treponema
Species	32038603	Treponema bryantii
Species	32038603	Treponema porcinum
Genus	31291967	Treponema_2
Genus	29746643	Veillonella
Genus	25479553	Veillonella
Genus	28713344	Veillonella
Genus	29808701	Veillonella
Genus	29808701	Veillonella
Genus	31201284	Veillonella
Genus	31201284	Veillonella
Genus	35873148	Veillonella
Family	32616095	Veillonellaceae
Family	23844187	Veillonellaceae
Family	29487593	Veillonellaceae
Family	31340604	Veillonellaceae
