# Supplementary material for: Knowledge graph-derived feed efficiency analysis via pig gut microbiota
Source: Sci Rep. 2024 Jun 17;14:13939. doi: 10.1038/s41598-024-64835-6 (PMC11182767; doi:10.1038/s41598-024-64835-6)
Supplement: Supplementary file 3 — Supplementary Table S2. [file 41598_2024_64835_MOESM3_ESM.xlsx]

## Sheet: Sheet1
MicrobiotaName	MetabolitesName	MetabolismName
Bacteroidaceae	Deoxycholic acid
Bacteroides	Deoxycholic acid
	Indole	Benzoxazinoid biosynthesis
		Biosynthesis of secondary metabolites
		Biosynthesis of various plant secondary metabolites
		Metabolic pathways
		Phenylalanine, tyrosine and tryptophan biosynthesis
		Protein digestion and absorption
		Tryptophan metabolism
Bifidobacterium	Acetate	Alcoholic liver disease
		Biosynthesis of secondary metabolites
		C5-Branched dibasic acid metabolism
		Carbohydrate digestion and absorption
		Carbon fixation pathways in prokaryotes
		Carbon metabolism
		Cholinergic synapse
		Degradation of aromatic compounds
		Glycolysis / Gluconeogenesis
		Glycosaminoglycan biosynthesis - heparan sulfate / heparin
		Glyoxylate and dicarboxylate metabolism
		Metabolic pathways
		Methane metabolism
		Microbial metabolism in diverse environments
		Phosphonate and phosphinate metabolism
		Protein digestion and absorption
		Pyruvate metabolism
		Sulfur metabolism
		Taurine and hypotaurine metabolism
		Zeatin biosynthesis
	Propionate	Carbohydrate digestion and absorption
		Degradation of aromatic compounds
		Ethylbenzene degradation
		Metabolic pathways
		Microbial metabolism in diverse environments
		Nicotinate and nicotinamide metabolism
		Propanoate metabolism
		Protein digestion and absorption
Blautia	1-Methoxypyrene	Polycyclic aromatic hydrocarbon degradation
	Butyrate	Butanoate metabolism
		Carbohydrate digestion and absorption
		Metabolic pathways
		Protein digestion and absorption
	l-Isoleucine	2-Oxocarboxylic acid metabolism
		ABC transporters
		Aminoacyl-tRNA biosynthesis
		Biosynthesis of alkaloids derived from ornithine, lysine and nicotinic acid
		Biosynthesis of amino acids
		Biosynthesis of plant secondary metabolites
		Biosynthesis of secondary metabolites
		Central carbon metabolism in cancer
		Cyanoamino acid metabolism
		Glucosinolate biosynthesis
		Metabolic pathways
		Mineral absorption
		Protein digestion and absorption
		Shigellosis
		Tropane, piperidine and pyridine alkaloid biosynthesis
		Valine, leucine and isoleucine biosynthesis
		Valine, leucine and isoleucine degradation
	Valyl-Hydroxyproline
Christensenellaceae	Butyrate	Butanoate metabolism
		Carbohydrate digestion and absorption
		Metabolic pathways
		Protein digestion and absorption
Clostridium	3-Indolepropionic acid
	3-Phenylpropionic acid
	Benzoic acid
	Butyrate	Butanoate metabolism
		Carbohydrate digestion and absorption
		Metabolic pathways
		Protein digestion and absorption
	Deoxycholic acid
	Hypoxanthine	Metabolic pathways
		Nucleotide metabolism
		Purine metabolism
	Indole	Benzoxazinoid biosynthesis
		Biosynthesis of secondary metabolites
		Biosynthesis of various plant secondary metabolites
		Metabolic pathways
		Phenylalanine, tyrosine and tryptophan biosynthesis
		Protein digestion and absorption
		Tryptophan metabolism
Clostridium butyricum	Butyrate	Butanoate metabolism
		Carbohydrate digestion and absorption
		Metabolic pathways
		Protein digestion and absorption
Coriobacteriaceae	3-(4-Hydroxy-3-methoxyphenyl) propionic acid
Desulfovibrionaceae	Tryptophan	2-Oxocarboxylic acid metabolism
		African trypanosomiasis
		Aminoacyl-tRNA biosynthesis
		Axon regeneration
		Biosynthesis of alkaloids derived from shikimate pathway
		Biosynthesis of amino acids
		Biosynthesis of cofactors
		Biosynthesis of phenylpropanoids
		Biosynthesis of plant hormones
		Biosynthesis of plant secondary metabolites
		Biosynthesis of secondary metabolites
		Biosynthesis of various alkaloids
		Biosynthesis of various other secondary metabolites
		Biosynthesis of various plant secondary metabolites
		Central carbon metabolism in cancer
		Glucosinolate biosynthesis
		Glycine, serine and threonine metabolism
		Indole alkaloid biosynthesis
		Metabolic pathways
		Mineral absorption
		Phenylalanine, tyrosine and tryptophan biosynthesis
		Protein digestion and absorption
		Serotonergic synapse
		Staurosporine biosynthesis
		Tryptophan metabolism
Escherichia	Indole	Benzoxazinoid biosynthesis
		Biosynthesis of secondary metabolites
		Biosynthesis of various plant secondary metabolites
		Metabolic pathways
		Phenylalanine, tyrosine and tryptophan biosynthesis
		Protein digestion and absorption
		Tryptophan metabolism
Escherichia coli	1D-Myo-inositol 6-phosphate
	[(1S,2R,3S,4S,5R,6S)-2,3,5-Trihydroxy-4,6-diphosphonooxycyclohexyl] dihydrogen phosphate
	1D-Myo-inositol 1,4,5,6-tetrakisphosphate(8-)
Eubacterium	Butyrate	Butanoate metabolism
		Carbohydrate digestion and absorption
		Metabolic pathways
		Protein digestion and absorption
Faecalibacterium	Butyrate	Butanoate metabolism
		Carbohydrate digestion and absorption
		Metabolic pathways
		Protein digestion and absorption
Lachnospiraceae	12-Ketolithocholic acid
	21H-Biline-8,12-dipropanoic acid, 3,18-diethyl-1,4,5,15,16,19,22,24-octahydro-2,7,13,17-tetramethyl-1,19-dioxo-
	3-Phenylpropionic acid
	4-Acetamidobutyric acid
	7a-hydroxy-3-oxo-5b-cholanoate
	7-Dehydrocholesterol	Steroid biosynthesis
		Insect hormone biosynthesis
		Metabolic pathways
	7-Hydroxy-3-oxocholanoic acid
	Benzoic acid
	Chenodeoxycholic acid
	Cholic acid
	Creatine	Arginine and proline metabolism
		Glycine, serine and threonine metabolism
		Metabolic pathways
	Desoxycortone	Aldosterone synthesis and secretion
		Metabolic pathways
		Steroid hormone biosynthesis
	Eicosapentaenoic acid
	Glutamic acid
	Murideoxycholate	Secondary bile acid biosynthesis
	N(6)-Methyllysine
	N-Acetyl-D-Mannosamine	Amino sugar and nucleotide sugar metabolism
		Biosynthesis of nucleotide sugars
		Metabolic pathways
		O-Antigen nucleotide sugar biosynthesis
	N-Isovaleroylglycine
	Nutriadeoxycholate vulpecholate
	Pentahomomethionine	2-Oxocarboxylic acid metabolism
		Glucosinolate biosynthesis
	Phenylalanine	2-Oxocarboxylic acid metabolism
		ABC transporters
		Aminoacyl-tRNA biosynthesis
		Biosynthesis of alkaloids derived from ornithine, lysine and nicotinic acid
		Biosynthesis of alkaloids derived from shikimate pathway
		Biosynthesis of amino acids
		Biosynthesis of phenylpropanoids
		Biosynthesis of plant hormones
		Biosynthesis of plant secondary metabolites
		Biosynthesis of secondary metabolites
		Biosynthesis of various alkaloids
		Biosynthesis of various other secondary metabolites
		Biosynthesis of various plant secondary metabolites
		Central carbon metabolism in cancer
		Cyanoamino acid metabolism
		D-Amino acid metabolism
		Glucosinolate biosynthesis
		Metabolic pathways
		Mineral absorption
		Phenylalanine metabolism
		Phenylalanine, tyrosine and tryptophan biosynthesis
		Phenylpropanoid biosynthesis
		Protein digestion and absorption
		Tropane, piperidine and pyridine alkaloid biosynthesis
	Retinol	Biosynthesis of cofactors
		Metabolic pathways
		Retinol metabolism
		Vitamin digestion and absorption
Lactobacillus	13-hydroxy-9(Z),15(Z)-octadecadienoic acid
	13-oxo-9(Z),15(Z)-octadecadienoic acid
	Acetate	Alcoholic liver disease
		Biosynthesis of secondary metabolites
		C5-Branched dibasic acid metabolism
		Carbohydrate digestion and absorption
		Carbon fixation pathways in prokaryotes
		Carbon metabolism
		Cholinergic synapse
		Degradation of aromatic compounds
		Glycolysis / Gluconeogenesis
		Glycosaminoglycan biosynthesis - heparan sulfate / heparin
		Glyoxylate and dicarboxylate metabolism
		Metabolic pathways
		Methane metabolism
		Microbial metabolism in diverse environments
		Phosphonate and phosphinate metabolism
		Protein digestion and absorption
		Pyruvate metabolism
		Sulfur metabolism
		Taurine and hypotaurine metabolism
		Zeatin biosynthesis
	Butyrate	Butanoate metabolism
		Carbohydrate digestion and absorption
		Metabolic pathways
		Protein digestion and absorption
	Propionate	Carbohydrate digestion and absorption
		Degradation of aromatic compounds
		Ethylbenzene degradation
		Metabolic pathways
		Microbial metabolism in diverse environments
		Nicotinate and nicotinamide metabolism
		Propanoate metabolism
		Protein digestion and absorption
Oscillibacter	3-Phenylpropionic acid
	7-Dehydrocholesterol	Steroid biosynthesis
		Insect hormone biosynthesis
		Metabolic pathways
	Benzoic acid
	Chenodeoxycholic acid
	Cholic acid
	Desoxycortone	Aldosterone synthesis and secretion
		Metabolic pathways
		Steroid hormone biosynthesis
	Eicosapentaenoic acid
	Glutamic acid
	Phenylalanine	2-Oxocarboxylic acid metabolism
		ABC transporters
		Aminoacyl-tRNA biosynthesis
		Biosynthesis of alkaloids derived from ornithine, lysine and nicotinic acid
		Biosynthesis of alkaloids derived from shikimate pathway
		Biosynthesis of amino acids
		Biosynthesis of phenylpropanoids
		Biosynthesis of plant hormones
		Biosynthesis of plant secondary metabolites
		Biosynthesis of secondary metabolites
		Biosynthesis of various alkaloids
		Biosynthesis of various other secondary metabolites
		Biosynthesis of various plant secondary metabolites
		Central carbon metabolism in cancer
		Cyanoamino acid metabolism
		D-Amino acid metabolism
		Glucosinolate biosynthesis
		Metabolic pathways
		Mineral absorption
		Phenylalanine metabolism
		Phenylalanine, tyrosine and tryptophan biosynthesis
		Phenylpropanoid biosynthesis
		Protein digestion and absorption
		Tropane, piperidine and pyridine alkaloid biosynthesis
	Retinol	Biosynthesis of cofactors
		Metabolic pathways
		Retinol metabolism
		Vitamin digestion and absorption
Prevotella	Myristic acid
	l-Isoleucine	Valine, leucine and isoleucine degradation
		Valine, leucine and isoleucine biosynthesis
		Cyanoamino acid metabolism
		Tropane, piperidine and pyridine alkaloid biosynthesis
		Glucosinolate biosynthesis
		Aminoacyl-tRNA biosynthesis
		Biosynthesis of plant secondary metabolites
		Biosynthesis of alkaloids derived from ornithine, lysine and nicotinic acid
		Metabolic pathways
		Biosynthesis of secondary metabolites
		2-Oxocarboxylic acid metabolism
		Biosynthesis of amino acids
		ABC transporters
		Protein digestion and absorption
		Mineral absorption
		Shigellosis
		Central carbon metabolism in cancer
	Benzoic acid
	Indole-3-acetic acid
Prevotella copri	Succinate	Citrate cycle (TCA cycle)
		Oxidative phosphorylation
		Alanine, aspartate and glutamate metabolism
		Lysine degradation
		Tyrosine metabolism
		Phenylalanine metabolism
		Chlorocyclohexane and chlorobenzene degradation
		Pyruvate metabolism
		Glyoxylate and dicarboxylate metabolism
		Propanoate metabolism
		Butanoate metabolism
		Carbon fixation pathways in prokaryotes
		Nicotinate and nicotinamide metabolism
		Sulfur metabolism
		Biosynthesis of plant secondary metabolites
		Biosynthesis of phenylpropanoids
		Biosynthesis of terpenoids and steroids
		Biosynthesis of alkaloids derived from shikimate pathway
		Biosynthesis of alkaloids derived from ornithine, lysine and nicotinic acid
		Biosynthesis of alkaloids derived from histidine and purine
		Biosynthesis of alkaloids derived from terpenoid and polyketide
		Biosynthesis of plant hormones
		Metabolic pathways
		Biosynthesis of secondary metabolites
		Microbial metabolism in diverse environments
		Carbon metabolism
		Degradation of aromatic compounds
		Two-component system
		cAMP signaling pathway
		GABAergic synapse
		Glucagon signaling pathway
		Central carbon metabolism in cancer
Ruminococcaceae	12-Ketolithocholic acid
	21H-Biline-8,12-dipropanoic acid, 3,18-diethyl-1,4,5,15,16,19,22,24-octahydro-2,7,13,17-tetramethyl-1,19-dioxo-
	4-Acetamidobutyric acid
	7a-hydroxy-3-oxo-5b-cholanoate
	Betonicine
	Chenodeoxycholic acid
	Creatine	Arginine and proline metabolism
		Glycine, serine and threonine metabolism
		Metabolic pathways
	Murideoxycholate	Secondary bile acid biosynthesis
	N(6)-Methyllysine
	N-Acetyl-D-Mannosamine
	N-Isovaleroylglycine
	Nutriadeoxycholate vulpecholate
	Pentahomomethionine	2-Oxocarboxylic acid metabolism
		Glucosinolate biosynthesis
Ruminococcus	12-Ketolithocholic acid
	2-Formaminobenzoylacetate	Tryptophan metabolism
	2-Hydroxy-2-methylbutanenitrile	Cyanoamino acid metabolism
		Biosynthesis of secondary metabolites
	5-Hydroxyindole-3-acetic acid
	Betonicine
	Chenodeoxycholic acid
	Cholic acid
	Creatine	Arginine and proline metabolism
		Glycine, serine and threonine metabolism
		Metabolic pathways
	Deoxycholic acid
	Hyocholate	Secondary bile acid biosynthesis
	l-Isoleucine	2-Oxocarboxylic acid metabolism
		ABC transporters
		Aminoacyl-tRNA biosynthesis
		Biosynthesis of alkaloids derived from ornithine, lysine and nicotinic acid
		Biosynthesis of amino acids
		Biosynthesis of plant secondary metabolites
		Biosynthesis of secondary metabolites
		Central carbon metabolism in cancer
		Cyanoamino acid metabolism
		Glucosinolate biosynthesis
		Metabolic pathways
		Mineral absorption
		Protein digestion and absorption
		Shigellosis
		Tropane, piperidine and pyridine alkaloid biosynthesis
		Valine, leucine and isoleucine biosynthesis
		Valine, leucine and isoleucine degradation
	N-Acetyl-D-Mannosamine	Amino sugar and nucleotide sugar metabolism
		Biosynthesis of nucleotide sugars
		Metabolic pathways
		O-Antigen nucleotide sugar biosynthesis
	N-Acetylputrescine	Arginine and proline metabolism
		Metabolic pathways
	Proline	ABC transporters
		Aminoacyl-tRNA biosynthesis
		Arginine and proline metabolism
		Biosynthesis of amino acids
		Biosynthesis of secondary metabolites
		Carbapenem biosynthesis
		Central carbon metabolism in cancer
		D-Amino acid metabolism
		Metabolic pathways
		Mineral absorption
		Novobiocin biosynthesis
		Prodigiosin biosynthesis
		Protein digestion and absorption
		Staurosporine biosynthesis
	Tyramine	Biosynthesis of alkaloids derived from shikimate pathway
		Biosynthesis of cofactors
		Biosynthesis of plant secondary metabolites
		Biosynthesis of secondary metabolites
		Isoquinoline alkaloid biosynthesis
		Metabolic pathways
		Methane metabolism
		Neuroactive ligand-receptor interaction
		Protein digestion and absorption
		Tyrosine metabolism
	Ursodeoxycholic acid	Secondary bile acid biosynthesis
	Valine	2-Oxocarboxylic acid metabolism
		ABC transporters
		Aminoacyl-tRNA biosynthesis
		Biosynthesis of alkaloids derived from shikimate pathway
		Biosynthesis of amino acids
		Biosynthesis of cofactors
		Biosynthesis of plant secondary metabolites
		Biosynthesis of secondary metabolites
		Central carbon metabolism in cancer
		Cyanoamino acid metabolism
		Glucosinolate biosynthesis
		Metabolic pathways
		Mineral absorption
		Pantothenate and CoA biosynthesis
		Penicillin and cephalosporin biosynthesis
		Protein digestion and absorption
		Valine, leucine and isoleucine biosynthesis
		Valine, leucine and isoleucine degradation
