# Supplementary material for: Knowledge graph-derived feed efficiency analysis via pig gut microbiota
Source: Sci Rep. 2024 Jun 17;14:13939. doi: 10.1038/s41598-024-64835-6 (PMC11182767; doi:10.1038/s41598-024-64835-6)
Supplement: Supplementary file 4 — Supplementary Table S3. [file 41598_2024_64835_MOESM4_ESM.xlsx]

## Sheet: Sheet1
MicrobiotaTaxonomy	MicrobiotaName	FE	SamplingSites	Condition
Class	Actinobacteria	Production Traits-Feed Efficiency	Cecum	Inulin / Basal diet
Class	Alphaproteobacteria	Production Traits-Feed Efficiency	Cecum	Inulin / Basal diet
Class	Bacilli	Production Traits-Feed Efficiency	Cecum	Inulin / Basal diet
Class	Bacteroidia	Production Traits-Feed Efficiency	Cecum	Inulin / Basal diet
Class	Betaproteobacteria	Production Traits-Feed Efficiency	Cecum	Inulin / Basal diet
Class	Clostridia	Production Traits-Feed Efficiency	Cecum	Inulin / Basal diet
Class	Deltaproteobacteria	Production Traits-Feed Efficiency	Cecum	Inulin / Basal diet
Class	Epsilonproteobacteria	Production Traits-Feed Efficiency	Cecum	Inulin / Basal diet
Class	Erysipelotrichia	Production Traits-Feed Efficiency	Cecum	Inulin / Basal diet
Class	Fibrobacteria	Production Traits-Feed Efficiency	Cecum	Inulin / Basal diet
Class	Fusobacteriia	Production Traits-Feed Efficiency	Cecum	Inulin / Basal diet
Class	Gammaproteobacteria	Production Traits-Feed Efficiency	Cecum	Inulin / Basal diet
Class	Methanobacteria	Production Traits-Feed Efficiency	Cecum	Inulin / Basal diet
Class	Mollicutes	Production Traits-Feed Efficiency	Cecum	Inulin / Basal diet
Class	Negativicutes	Production Traits-Feed Efficiency	Cecum	Inulin / Basal diet
Class	Sphingobacteriia	Production Traits-Feed Efficiency	Cecum	Inulin / Basal diet
Class	Spirochaetia	Production Traits-Feed Efficiency	Cecum	Inulin / Basal diet
Class	Subdivision5	Production Traits-Feed Efficiency	Cecum	Inulin / Basal diet
Class	Synergistia	Production Traits-Feed Efficiency	Cecum	Inulin / Basal diet
Class	Verrucomicrobiae	Production Traits-Feed Efficiency	Cecum	Inulin / Basal diet
Family	Acholeplasmataceae	Production Traits-Feed Efficiency	Cecum	Inulin / Basal diet
Family	Acidaminococcaceae	Production Traits-Feed Efficiency	Cecum	Inulin / Basal diet
Family	Anaeroplasmataceae	Production Traits-Feed Efficiency	Cecum	Inulin / Basal diet
Family	Bacteroidaceae	Production Traits-Feed Efficiency	Cecum	Inulin / Basal diet
Family	Bdellovibrionaceae	Production Traits-Feed Efficiency	Cecum	Inulin / Basal diet
Family	Bifidobacteriaceae	Production Traits-Feed Efficiency	Cecum	Inulin / Basal diet
Family	Campylobacteraceae	Production Traits-Feed Efficiency	Cecum	Inulin / Basal diet
Family	Clostridiales_Incertae Sedis XIII	Production Traits-Feed Efficiency	Cecum	Inulin / Basal diet
Family	Coriobacteriaceae	Production Traits-Feed Efficiency	Cecum	Inulin / Basal diet
Family	Desulfovibrionaceae	Production Traits-Feed Efficiency	Cecum	Inulin / Basal diet
Family	Enterobacteriaceae	Production Traits-Feed Efficiency	Cecum	Inulin / Basal diet
Family	Enterococcaceae	Production Traits-Feed Efficiency	Cecum	Inulin / Basal diet
Family	Erysipelotrichaceae	Production Traits-Feed Efficiency	Cecum	Inulin / Basal diet
Family	Eubacteriaceae	Production Traits-Feed Efficiency	Cecum	Inulin / Basal diet
Family	Fibrobacteraceae	Production Traits-Feed Efficiency	Cecum	Inulin / Basal diet
Family	Fusobacteriaceae	Production Traits-Feed Efficiency	Cecum	Inulin / Basal diet
Family	Helicobacteraceae	Production Traits-Feed Efficiency	Cecum	Inulin / Basal diet
Family	Lachnospiraceae	Production Traits-Feed Efficiency	Cecum	Inulin / Basal diet
Family	Lactobacillaceae	Production Traits-Feed Efficiency	Cecum	Inulin / Basal diet
Family	Methanobacteriaceae	Production Traits-Feed Efficiency	Cecum	Inulin / Basal diet
Family	Moraxellaceae	Production Traits-Feed Efficiency	Cecum	Inulin / Basal diet
Family	Mycoplasmataceae	Production Traits-Feed Efficiency	Cecum	Inulin / Basal diet
Family	Pasteurellaceae	Production Traits-Feed Efficiency	Cecum	Inulin / Basal diet
Family	Peptococcaceae 1	Production Traits-Feed Efficiency	Cecum	Inulin / Basal diet
Family	Peptostreptococcaceae	Production Traits-Feed Efficiency	Cecum	Inulin / Basal diet
Family	Porphyromonadaceae	Production Traits-Feed Efficiency	Cecum	Inulin / Basal diet
Family	Prevotellaceae	Production Traits-Feed Efficiency	Cecum	Inulin / Basal diet
Family	Ruminococcaceae	Production Traits-Feed Efficiency	Cecum	Inulin / Basal diet
Family	Sphingobacteriaceae	Production Traits-Feed Efficiency	Cecum	Inulin / Basal diet
Family	Spirochaetaceae	Production Traits-Feed Efficiency	Cecum	Inulin / Basal diet
Family	Streptococcaceae	Production Traits-Feed Efficiency	Cecum	Inulin / Basal diet
Family	Succinivibrionaceae	Production Traits-Feed Efficiency	Cecum	Inulin / Basal diet
Family	Sutterellaceae	Production Traits-Feed Efficiency	Cecum	Inulin / Basal diet
Family	Synergistaceae	Production Traits-Feed Efficiency	Cecum	Inulin / Basal diet
Family	Veillonellaceae	Production Traits-Feed Efficiency	Cecum	Inulin / Basal diet
Family	Verrucomicrobiaceae	Production Traits-Feed Efficiency	Cecum	Inulin / Basal diet
Genus	Acetivibrio	Production Traits-Feed Efficiency	Cecum	Inulin / Basal diet
Genus	Acholeplasma	Production Traits-Feed Efficiency	Cecum	Inulin / Basal diet
Genus	Acidaminococcus	Production Traits-Feed Efficiency	Cecum	Inulin / Basal diet
Genus	Acinetobacter	Production Traits-Feed Efficiency	Cecum	Inulin / Basal diet
Genus	Actinobacillus	Production Traits-Feed Efficiency	Cecum	Inulin / Basal diet
Genus	Akkermansia	Production Traits-Feed Efficiency	Cecum	Inulin / Basal diet
Genus	Allisonella	Production Traits-Feed Efficiency	Cecum	Inulin / Basal diet
Genus	Alloprevotella	Production Traits-Feed Efficiency	Cecum	Inulin / Basal diet
Genus	Anaerosporobacter	Production Traits-Feed Efficiency	Cecum	Inulin / Basal diet
Genus	Anaerostipes	Production Traits-Feed Efficiency	Cecum	Inulin / Basal diet
Genus	Anaerovibrio	Production Traits-Feed Efficiency	Cecum	Inulin / Basal diet
Genus	Asteroleplasma	Production Traits-Feed Efficiency	Cecum	Inulin / Basal diet
Genus	Bacteroides	Production Traits-Feed Efficiency	Cecum	Inulin / Basal diet
Genus	Barnesiella	Production Traits-Feed Efficiency	Cecum	Inulin / Basal diet
Genus	Bifidobacterium	Production Traits-Feed Efficiency	Cecum	Inulin / Basal diet
Genus	Blautia	Production Traits-Feed Efficiency	Cecum	Inulin / Basal diet
Genus	Bulleidia	Production Traits-Feed Efficiency	Cecum	Inulin / Basal diet
Genus	Butyricicoccus	Production Traits-Feed Efficiency	Cecum	Inulin / Basal diet
Genus	Butyrivibrio	Production Traits-Feed Efficiency	Cecum	Inulin / Basal diet
Genus	Campylobacter	Production Traits-Feed Efficiency	Cecum	Inulin / Basal diet
Genus	Cellulosilyticum	Production Traits-Feed Efficiency	Cecum	Inulin / Basal diet
Genus	Clostridium III	Production Traits-Feed Efficiency	Cecum	Inulin / Basal diet
Genus	Clostridium IV	Production Traits-Feed Efficiency	Cecum	Inulin / Basal diet
Genus	Clostridium XVIII	Production Traits-Feed Efficiency	Cecum	Inulin / Basal diet
Genus	Clostridium XlVa	Production Traits-Feed Efficiency	Cecum	Inulin / Basal diet
Genus	Clostridium XlVb	Production Traits-Feed Efficiency	Cecum	Inulin / Basal diet
Genus	Clostridium sensu stricto	Production Traits-Feed Efficiency	Cecum	Inulin / Basal diet
Genus	Collinsella	Production Traits-Feed Efficiency	Cecum	Inulin / Basal diet
Genus	Coprococcus	Production Traits-Feed Efficiency	Cecum	Inulin / Basal diet
Genus	Desulfovibrio	Production Traits-Feed Efficiency	Cecum	Inulin / Basal diet
Genus	Dialister	Production Traits-Feed Efficiency	Cecum	Inulin / Basal diet
Genus	Dorea	Production Traits-Feed Efficiency	Cecum	Inulin / Basal diet
Genus	Enterococcus	Production Traits-Feed Efficiency	Cecum	Inulin / Basal diet
Genus	Escherichia/Shigella	Production Traits-Feed Efficiency	Cecum	Inulin / Basal diet
Genus	Ethanoligenens	Production Traits-Feed Efficiency	Cecum	Inulin / Basal diet
Genus	Eubacterium	Production Traits-Feed Efficiency	Cecum	Inulin / Basal diet
Genus	Faecalibacterium	Production Traits-Feed Efficiency	Cecum	Inulin / Basal diet
Genus	Faecalicoccus	Production Traits-Feed Efficiency	Cecum	Inulin / Basal diet
Genus	Fibrobacter	Production Traits-Feed Efficiency	Cecum	Inulin / Basal diet
Genus	Flavonifractor	Production Traits-Feed Efficiency	Cecum	Inulin / Basal diet
Genus	Fusicatenibacter	Production Traits-Feed Efficiency	Cecum	Inulin / Basal diet
Genus	Fusobacterium	Production Traits-Feed Efficiency	Cecum	Inulin / Basal diet
Genus	Gemmiger	Production Traits-Feed Efficiency	Cecum	Inulin / Basal diet
Genus	Helicobacter	Production Traits-Feed Efficiency	Cecum	Inulin / Basal diet
Genus	Holdemanella	Production Traits-Feed Efficiency	Cecum	Inulin / Basal diet
Genus	Hungatella	Production Traits-Feed Efficiency	Cecum	Inulin / Basal diet
Genus	Intestinibacter	Production Traits-Feed Efficiency	Cecum	Inulin / Basal diet
Genus	Intestinimonas	Production Traits-Feed Efficiency	Cecum	Inulin / Basal diet
Genus	Lachnospiracea_incertae_sedis	Production Traits-Feed Efficiency	Cecum	Inulin / Basal diet
Genus	Lactobacillus	Production Traits-Feed Efficiency	Cecum	Inulin / Basal diet
Genus	Lawsonia	Production Traits-Feed Efficiency	Cecum	Inulin / Basal diet
Genus	Megasphaera	Production Traits-Feed Efficiency	Cecum	Inulin / Basal diet
Genus	Methanobrevibacter	Production Traits-Feed Efficiency	Cecum	Inulin / Basal diet
Genus	Mitsuokella	Production Traits-Feed Efficiency	Cecum	Inulin / Basal diet
Genus	Mogibacterium	Production Traits-Feed Efficiency	Cecum	Inulin / Basal diet
Genus	Mycoplasma	Production Traits-Feed Efficiency	Cecum	Inulin / Basal diet
Genus	Olsenella	Production Traits-Feed Efficiency	Cecum	Inulin / Basal diet
Genus	Oribacterium	Production Traits-Feed Efficiency	Cecum	Inulin / Basal diet
Genus	Oscillibacter	Production Traits-Feed Efficiency	Cecum	Inulin / Basal diet
Genus	Parabacteroides	Production Traits-Feed Efficiency	Cecum	Inulin / Basal diet
Genus	Paraprevotella	Production Traits-Feed Efficiency	Cecum	Inulin / Basal diet
Genus	Parasutterella	Production Traits-Feed Efficiency	Cecum	Inulin / Basal diet
Genus	Peptococcus	Production Traits-Feed Efficiency	Cecum	Inulin / Basal diet
Genus	Phascolarctobacterium	Production Traits-Feed Efficiency	Cecum	Inulin / Basal diet
Genus	Prevotella	Production Traits-Feed Efficiency	Cecum	Inulin / Basal diet
Genus	Pseudobutyrivibrio	Production Traits-Feed Efficiency	Cecum	Inulin / Basal diet
Genus	Pseudoflavonifractor	Production Traits-Feed Efficiency	Cecum	Inulin / Basal diet
Genus	Pyramidobacter	Production Traits-Feed Efficiency	Cecum	Inulin / Basal diet
Genus	Romboutsia	Production Traits-Feed Efficiency	Cecum	Inulin / Basal diet
Genus	Roseburia	Production Traits-Feed Efficiency	Cecum	Inulin / Basal diet
Genus	Ruminococcus	Production Traits-Feed Efficiency	Cecum	Inulin / Basal diet
Genus	Ruminococcus2	Production Traits-Feed Efficiency	Cecum	Inulin / Basal diet
Genus	Schwartzia	Production Traits-Feed Efficiency	Cecum	Inulin / Basal diet
Genus	Selenomonas	Production Traits-Feed Efficiency	Cecum	Inulin / Basal diet
Genus	Sharpea	Production Traits-Feed Efficiency	Cecum	Inulin / Basal diet
Genus	Sphaerochaeta	Production Traits-Feed Efficiency	Cecum	Inulin / Basal diet
Genus	Sporobacter	Production Traits-Feed Efficiency	Cecum	Inulin / Basal diet
Genus	Streptococcus	Production Traits-Feed Efficiency	Cecum	Inulin / Basal diet
Genus	Subdivision5_genera_incertae_sedis	Production Traits-Feed Efficiency	Cecum	Inulin / Basal diet
Genus	Succinivibrio	Production Traits-Feed Efficiency	Cecum	Inulin / Basal diet
Genus	Sutterella	Production Traits-Feed Efficiency	Cecum	Inulin / Basal diet
Genus	Terrisporobacter	Production Traits-Feed Efficiency	Cecum	Inulin / Basal diet
Genus	Treponema	Production Traits-Feed Efficiency	Cecum	Inulin / Basal diet
Genus	Turicibacter	Production Traits-Feed Efficiency	Cecum	Inulin / Basal diet
Genus	Vampirovibrio	Production Traits-Feed Efficiency	Cecum	Inulin / Basal diet
Genus	Veillonella	Production Traits-Feed Efficiency	Cecum	Inulin / Basal diet
Order	Acholeplasmatales	Production Traits-Feed Efficiency	Cecum	Inulin / Basal diet
Order	Aeromonadales	Production Traits-Feed Efficiency	Cecum	Inulin / Basal diet
Order	Anaeroplasmatales	Production Traits-Feed Efficiency	Cecum	Inulin / Basal diet
Order	Bacteroidales	Production Traits-Feed Efficiency	Cecum	Inulin / Basal diet
Order	Bdellovibrionales	Production Traits-Feed Efficiency	Cecum	Inulin / Basal diet
Order	Bifidobacteriales	Production Traits-Feed Efficiency	Cecum	Inulin / Basal diet
Order	Burkholderiales	Production Traits-Feed Efficiency	Cecum	Inulin / Basal diet
Order	Campylobacterales	Production Traits-Feed Efficiency	Cecum	Inulin / Basal diet
Order	Clostridiales	Production Traits-Feed Efficiency	Cecum	Inulin / Basal diet
Order	Coriobacteriales	Production Traits-Feed Efficiency	Cecum	Inulin / Basal diet
Order	Desulfovibrionales	Production Traits-Feed Efficiency	Cecum	Inulin / Basal diet
Order	Enterobacteriales	Production Traits-Feed Efficiency	Cecum	Inulin / Basal diet
Order	Erysipelotrichales	Production Traits-Feed Efficiency	Cecum	Inulin / Basal diet
Order	Fibrobacterales	Production Traits-Feed Efficiency	Cecum	Inulin / Basal diet
Order	Fusobacteriales	Production Traits-Feed Efficiency	Cecum	Inulin / Basal diet
Order	Lactobacillales	Production Traits-Feed Efficiency	Cecum	Inulin / Basal diet
Order	Methanobacteriales	Production Traits-Feed Efficiency	Cecum	Inulin / Basal diet
Order	Mycoplasmatales	Production Traits-Feed Efficiency	Cecum	Inulin / Basal diet
Order	Pasteurellales	Production Traits-Feed Efficiency	Cecum	Inulin / Basal diet
Order	Pseudomonadales	Production Traits-Feed Efficiency	Cecum	Inulin / Basal diet
Order	Rhodospirillales	Production Traits-Feed Efficiency	Cecum	Inulin / Basal diet
Order	Selenomonadales	Production Traits-Feed Efficiency	Cecum	Inulin / Basal diet
Order	Sphingobacteriales	Production Traits-Feed Efficiency	Cecum	Inulin / Basal diet
Order	Spirochaetales	Production Traits-Feed Efficiency	Cecum	Inulin / Basal diet
Order	Synergistales	Production Traits-Feed Efficiency	Cecum	Inulin / Basal diet
Order	Verrucomicrobiales	Production Traits-Feed Efficiency	Cecum	Inulin / Basal diet
Phylum	Actinobacteria	Production Traits-Feed Efficiency	Cecum	Inulin / Basal diet
Phylum	Bacteroidetes	Production Traits-Feed Efficiency	Cecum	Inulin / Basal diet
Phylum	Euryarchaeota	Production Traits-Feed Efficiency	Cecum	Inulin / Basal diet
Phylum	Fibrobacteres	Production Traits-Feed Efficiency	Cecum	Inulin / Basal diet
Phylum	Firmicutes	Production Traits-Feed Efficiency	Cecum	Inulin / Basal diet
Phylum	Fusobacteria	Production Traits-Feed Efficiency	Cecum	Inulin / Basal diet
Phylum	Proteobacteria	Production Traits-Feed Efficiency	Cecum	Inulin / Basal diet
Phylum	Spirochaetes	Production Traits-Feed Efficiency	Cecum	Inulin / Basal diet
Phylum	Synergistetes	Production Traits-Feed Efficiency	Cecum	Inulin / Basal diet
Phylum	Tenericutes	Production Traits-Feed Efficiency	Cecum	Inulin / Basal diet
Phylum	Verrucomicrobia	Production Traits-Feed Efficiency	Cecum	Inulin / Basal diet
Class	Actinobacteria	Production Traits-Feed Efficiency	Ileum	Inulin / Basal diet
Class	Bacilli	Production Traits-Feed Efficiency	Ileum	Inulin / Basal diet
Class	Bacteroidia	Production Traits-Feed Efficiency	Ileum	Inulin / Basal diet
Class	Betaproteobacteria	Production Traits-Feed Efficiency	Ileum	Inulin / Basal diet
Class	Chlamydiia	Production Traits-Feed Efficiency	Ileum	Inulin / Basal diet
Class	Clostridia	Production Traits-Feed Efficiency	Ileum	Inulin / Basal diet
Class	Deltaproteobacteria	Production Traits-Feed Efficiency	Ileum	Inulin / Basal diet
Class	Epsilonproteobacteria	Production Traits-Feed Efficiency	Ileum	Inulin / Basal diet
Class	Erysipelotrichia	Production Traits-Feed Efficiency	Ileum	Inulin / Basal diet
Class	Fusobacteriia	Production Traits-Feed Efficiency	Ileum	Inulin / Basal diet
Class	Gammaproteobacteria	Production Traits-Feed Efficiency	Ileum	Inulin / Basal diet
Class	Mollicutes	Production Traits-Feed Efficiency	Ileum	Inulin / Basal diet
Class	Negativicutes	Production Traits-Feed Efficiency	Ileum	Inulin / Basal diet
Family	Acidaminococcaceae	Production Traits-Feed Efficiency	Ileum	Inulin / Basal diet
Family	Aerococcaceae	Production Traits-Feed Efficiency	Ileum	Inulin / Basal diet
Family	Anaeroplasmataceae	Production Traits-Feed Efficiency	Ileum	Inulin / Basal diet
Family	Bacillales_Incertae Sedis XI	Production Traits-Feed Efficiency	Ileum	Inulin / Basal diet
Family	Bifidobacteriaceae	Production Traits-Feed Efficiency	Ileum	Inulin / Basal diet
Family	Campylobacteraceae	Production Traits-Feed Efficiency	Ileum	Inulin / Basal diet
Family	Carnobacteriaceae	Production Traits-Feed Efficiency	Ileum	Inulin / Basal diet
Family	Chlamydiaceae	Production Traits-Feed Efficiency	Ileum	Inulin / Basal diet
Family	Clostridiales_Incertae Sedis XI	Production Traits-Feed Efficiency	Ileum	Inulin / Basal diet
Family	Clostridiales_Incertae Sedis XIII	Production Traits-Feed Efficiency	Ileum	Inulin / Basal diet
Family	Coriobacteriaceae	Production Traits-Feed Efficiency	Ileum	Inulin / Basal diet
Family	Desulfovibrionaceae	Production Traits-Feed Efficiency	Ileum	Inulin / Basal diet
Family	Enterobacteriaceae	Production Traits-Feed Efficiency	Ileum	Inulin / Basal diet
Family	Enterococcaceae	Production Traits-Feed Efficiency	Ileum	Inulin / Basal diet
Family	Erysipelotrichaceae	Production Traits-Feed Efficiency	Ileum	Inulin / Basal diet
Family	Eubacteriaceae	Production Traits-Feed Efficiency	Ileum	Inulin / Basal diet
Family	Fusobacteriaceae	Production Traits-Feed Efficiency	Ileum	Inulin / Basal diet
Family	Helicobacteraceae	Production Traits-Feed Efficiency	Ileum	Inulin / Basal diet
Family	Lachnospiraceae	Production Traits-Feed Efficiency	Ileum	Inulin / Basal diet
Family	Lactobacillaceae	Production Traits-Feed Efficiency	Ileum	Inulin / Basal diet
Family	Moraxellaceae	Production Traits-Feed Efficiency	Ileum	Inulin / Basal diet
Family	Mycoplasmataceae	Production Traits-Feed Efficiency	Ileum	Inulin / Basal diet
Family	Pasteurellaceae	Production Traits-Feed Efficiency	Ileum	Inulin / Basal diet
Family	Peptococcaceae 1	Production Traits-Feed Efficiency	Ileum	Inulin / Basal diet
Family	Peptostreptococcaceae	Production Traits-Feed Efficiency	Ileum	Inulin / Basal diet
Family	Porphyromonadaceae	Production Traits-Feed Efficiency	Ileum	Inulin / Basal diet
Family	Prevotellaceae	Production Traits-Feed Efficiency	Ileum	Inulin / Basal diet
Family	Ruminococcaceae	Production Traits-Feed Efficiency	Ileum	Inulin / Basal diet
Family	Streptococcaceae	Production Traits-Feed Efficiency	Ileum	Inulin / Basal diet
Family	Succinivibrionaceae	Production Traits-Feed Efficiency	Ileum	Inulin / Basal diet
Family	Sutterellaceae	Production Traits-Feed Efficiency	Ileum	Inulin / Basal diet
Family	Veillonellaceae	Production Traits-Feed Efficiency	Ileum	Inulin / Basal diet
Genus	Acetivibrio	Production Traits-Feed Efficiency	Ileum	Inulin / Basal diet
Genus	Acidaminococcus	Production Traits-Feed Efficiency	Ileum	Inulin / Basal diet
Genus	Acinetobacter	Production Traits-Feed Efficiency	Ileum	Inulin / Basal diet
Genus	Actinobacillus	Production Traits-Feed Efficiency	Ileum	Inulin / Basal diet
Genus	Aerococcus	Production Traits-Feed Efficiency	Ileum	Inulin / Basal diet
Genus	Aggregatibacter	Production Traits-Feed Efficiency	Ileum	Inulin / Basal diet
Genus	Allisonella	Production Traits-Feed Efficiency	Ileum	Inulin / Basal diet
Genus	Alloprevotella	Production Traits-Feed Efficiency	Ileum	Inulin / Basal diet
Genus	Anaerococcus	Production Traits-Feed Efficiency	Ileum	Inulin / Basal diet
Genus	Anaerovibrio	Production Traits-Feed Efficiency	Ileum	Inulin / Basal diet
Genus	Asteroleplasma	Production Traits-Feed Efficiency	Ileum	Inulin / Basal diet
Genus	Barnesiella	Production Traits-Feed Efficiency	Ileum	Inulin / Basal diet
Genus	Bifidobacterium	Production Traits-Feed Efficiency	Ileum	Inulin / Basal diet
Genus	Blautia	Production Traits-Feed Efficiency	Ileum	Inulin / Basal diet
Genus	Bulleidia	Production Traits-Feed Efficiency	Ileum	Inulin / Basal diet
Genus	Campylobacter	Production Traits-Feed Efficiency	Ileum	Inulin / Basal diet
Genus	Cellulosilyticum	Production Traits-Feed Efficiency	Ileum	Inulin / Basal diet
Genus	Chlamydia	Production Traits-Feed Efficiency	Ileum	Inulin / Basal diet
Genus	Clostridium III	Production Traits-Feed Efficiency	Ileum	Inulin / Basal diet
Genus	Clostridium IV	Production Traits-Feed Efficiency	Ileum	Inulin / Basal diet
Genus	Clostridium XlVa	Production Traits-Feed Efficiency	Ileum	Inulin / Basal diet
Genus	Clostridium XlVb	Production Traits-Feed Efficiency	Ileum	Inulin / Basal diet
Genus	Clostridium sensu stricto	Production Traits-Feed Efficiency	Ileum	Inulin / Basal diet
Genus	Coprococcus	Production Traits-Feed Efficiency	Ileum	Inulin / Basal diet
Genus	Desulfovibrio	Production Traits-Feed Efficiency	Ileum	Inulin / Basal diet
Genus	Dialister	Production Traits-Feed Efficiency	Ileum	Inulin / Basal diet
Genus	Dorea	Production Traits-Feed Efficiency	Ileum	Inulin / Basal diet
Genus	Enterococcus	Production Traits-Feed Efficiency	Ileum	Inulin / Basal diet
Genus	Escherichia/Shigella	Production Traits-Feed Efficiency	Ileum	Inulin / Basal diet
Genus	Eubacterium	Production Traits-Feed Efficiency	Ileum	Inulin / Basal diet
Genus	Facklamia	Production Traits-Feed Efficiency	Ileum	Inulin / Basal diet
Genus	Faecalibacterium	Production Traits-Feed Efficiency	Ileum	Inulin / Basal diet
Genus	Faecalicoccus	Production Traits-Feed Efficiency	Ileum	Inulin / Basal diet
Genus	Fusicatenibacter	Production Traits-Feed Efficiency	Ileum	Inulin / Basal diet
Genus	Fusobacterium	Production Traits-Feed Efficiency	Ileum	Inulin / Basal diet
Genus	Gemella	Production Traits-Feed Efficiency	Ileum	Inulin / Basal diet
Genus	Gemmiger	Production Traits-Feed Efficiency	Ileum	Inulin / Basal diet
Genus	Haemophilus	Production Traits-Feed Efficiency	Ileum	Inulin / Basal diet
Genus	Helicobacter	Production Traits-Feed Efficiency	Ileum	Inulin / Basal diet
Genus	Holdemanella	Production Traits-Feed Efficiency	Ileum	Inulin / Basal diet
Genus	Howardella	Production Traits-Feed Efficiency	Ileum	Inulin / Basal diet
Genus	Hungatella	Production Traits-Feed Efficiency	Ileum	Inulin / Basal diet
Genus	Intestinibacter	Production Traits-Feed Efficiency	Ileum	Inulin / Basal diet
Genus	Intestinimonas	Production Traits-Feed Efficiency	Ileum	Inulin / Basal diet
Genus	Kandleria	Production Traits-Feed Efficiency	Ileum	Inulin / Basal diet
Genus	Lachnospiracea_incertae_sedis	Production Traits-Feed Efficiency	Ileum	Inulin / Basal diet
Genus	Lactobacillus	Production Traits-Feed Efficiency	Ileum	Inulin / Basal diet
Genus	Lawsonia	Production Traits-Feed Efficiency	Ileum	Inulin / Basal diet
Genus	Megasphaera	Production Traits-Feed Efficiency	Ileum	Inulin / Basal diet
Genus	Mitsuokella	Production Traits-Feed Efficiency	Ileum	Inulin / Basal diet
Genus	Mycoplasma	Production Traits-Feed Efficiency	Ileum	Inulin / Basal diet
Genus	Olsenella	Production Traits-Feed Efficiency	Ileum	Inulin / Basal diet
Genus	Oribacterium	Production Traits-Feed Efficiency	Ileum	Inulin / Basal diet
Genus	Oscillibacter	Production Traits-Feed Efficiency	Ileum	Inulin / Basal diet
Genus	Parabacteroides	Production Traits-Feed Efficiency	Ileum	Inulin / Basal diet
Genus	Paraprevotella	Production Traits-Feed Efficiency	Ileum	Inulin / Basal diet
Genus	Pasteurella	Production Traits-Feed Efficiency	Ileum	Inulin / Basal diet
Genus	Peptococcus	Production Traits-Feed Efficiency	Ileum	Inulin / Basal diet
Genus	Peptostreptococcus	Production Traits-Feed Efficiency	Ileum	Inulin / Basal diet
Genus	Phascolarctobacterium	Production Traits-Feed Efficiency	Ileum	Inulin / Basal diet
Genus	Prevotella	Production Traits-Feed Efficiency	Ileum	Inulin / Basal diet
Genus	Pseudobutyrivibrio	Production Traits-Feed Efficiency	Ileum	Inulin / Basal diet
Genus	Romboutsia	Production Traits-Feed Efficiency	Ileum	Inulin / Basal diet
Genus	Roseburia	Production Traits-Feed Efficiency	Ileum	Inulin / Basal diet
Genus	Ruminococcus	Production Traits-Feed Efficiency	Ileum	Inulin / Basal diet
Genus	Saccharibacteria_genera_incertae_sedis	Production Traits-Feed Efficiency	Ileum	Inulin / Basal diet
Genus	Selenomonas	Production Traits-Feed Efficiency	Ileum	Inulin / Basal diet
Genus	Sharpea	Production Traits-Feed Efficiency	Ileum	Inulin / Basal diet
Genus	Solobacterium	Production Traits-Feed Efficiency	Ileum	Inulin / Basal diet
Genus	Streptococcus	Production Traits-Feed Efficiency	Ileum	Inulin / Basal diet
Genus	Succinivibrio	Production Traits-Feed Efficiency	Ileum	Inulin / Basal diet
Genus	Sutterella	Production Traits-Feed Efficiency	Ileum	Inulin / Basal diet
Genus	Terrisporobacter	Production Traits-Feed Efficiency	Ileum	Inulin / Basal diet
Genus	Turicibacter	Production Traits-Feed Efficiency	Ileum	Inulin / Basal diet
Genus	Veillonella	Production Traits-Feed Efficiency	Ileum	Inulin / Basal diet
Order	Aeromonadales	Production Traits-Feed Efficiency	Ileum	Inulin / Basal diet
Order	Anaeroplasmatales	Production Traits-Feed Efficiency	Ileum	Inulin / Basal diet
Order	Bacillales	Production Traits-Feed Efficiency	Ileum	Inulin / Basal diet
Order	Bacteroidales	Production Traits-Feed Efficiency	Ileum	Inulin / Basal diet
Order	Bifidobacteriales	Production Traits-Feed Efficiency	Ileum	Inulin / Basal diet
Order	Burkholderiales	Production Traits-Feed Efficiency	Ileum	Inulin / Basal diet
Order	Campylobacterales	Production Traits-Feed Efficiency	Ileum	Inulin / Basal diet
Order	Chlamydiales	Production Traits-Feed Efficiency	Ileum	Inulin / Basal diet
Order	Clostridiales	Production Traits-Feed Efficiency	Ileum	Inulin / Basal diet
Order	Coriobacteriales	Production Traits-Feed Efficiency	Ileum	Inulin / Basal diet
Order	Desulfovibrionales	Production Traits-Feed Efficiency	Ileum	Inulin / Basal diet
Order	Enterobacteriales	Production Traits-Feed Efficiency	Ileum	Inulin / Basal diet
Order	Erysipelotrichales	Production Traits-Feed Efficiency	Ileum	Inulin / Basal diet
Order	Fusobacteriales	Production Traits-Feed Efficiency	Ileum	Inulin / Basal diet
Order	Lactobacillales	Production Traits-Feed Efficiency	Ileum	Inulin / Basal diet
Order	Mycoplasmatales	Production Traits-Feed Efficiency	Ileum	Inulin / Basal diet
Order	Pasteurellales	Production Traits-Feed Efficiency	Ileum	Inulin / Basal diet
Order	Pseudomonadales	Production Traits-Feed Efficiency	Ileum	Inulin / Basal diet
Order	Selenomonadales	Production Traits-Feed Efficiency	Ileum	Inulin / Basal diet
Phylum	Actinobacteria	Production Traits-Feed Efficiency	Ileum	Inulin / Basal diet
Phylum	Bacteroidetes	Production Traits-Feed Efficiency	Ileum	Inulin / Basal diet
Phylum	Candidatus Saccharibacteria	Production Traits-Feed Efficiency	Ileum	Inulin / Basal diet
Phylum	Chlamydiae	Production Traits-Feed Efficiency	Ileum	Inulin / Basal diet
Phylum	Firmicutes	Production Traits-Feed Efficiency	Ileum	Inulin / Basal diet
Phylum	Fusobacteria	Production Traits-Feed Efficiency	Ileum	Inulin / Basal diet
Phylum	Proteobacteria	Production Traits-Feed Efficiency	Ileum	Inulin / Basal diet
Phylum	Tenericutes	Production Traits-Feed Efficiency	Ileum	Inulin / Basal diet
Class	Actinobacteria	Production Traits-Feed Efficiency	Feces	Antibiotic, 15 Day / 0 day
Class	Actinobacteria	Production Traits-Feed Efficiency	Feces	Antibiotic, 30 Day / 0 day
Class	Actinobacteria	Production Traits-Feed Efficiency	Feces	Day0, Control / Antibiotic
Class	Actinobacteria	Production Traits-Feed Efficiency	Feces	Day0, Feed additive / Antibiotic
Class	Actinobacteria	Production Traits-Feed Efficiency	Feces	Antibiotic, 30 Day / 15 Day
Class	Actinobacteria	Production Traits-Feed Efficiency	Feces	Day15, Control / Antibiotic
Class	Actinobacteria	Production Traits-Feed Efficiency	Feces	Day15, Feed additive / Antibiotic
Class	Actinobacteria	Production Traits-Feed Efficiency	Feces	Day30, Control / Antibiotic
Class	Actinobacteria	Production Traits-Feed Efficiency	Feces	Day30, Feed additive / Antibiotic
Class	Actinobacteria	Production Traits-Feed Efficiency	Feces	Control, 15 Day / 0 day
Class	Actinobacteria	Production Traits-Feed Efficiency	Feces	Control, 30 Day / 0 day
Class	Actinobacteria	Production Traits-Feed Efficiency	Feces	Day0, Feed additive / Control
Class	Actinobacteria	Production Traits-Feed Efficiency	Feces	Control, 30 Day / 15 Day
Class	Actinobacteria	Production Traits-Feed Efficiency	Feces	Day15, Feed additive / Control
Class	Actinobacteria	Production Traits-Feed Efficiency	Feces	Day30, Feed additive / Control
Class	Actinobacteria	Production Traits-Feed Efficiency	Feces	Feed additive, 15 Day / 0 day
Class	Actinobacteria	Production Traits-Feed Efficiency	Feces	Feed additive, 30 Day / 0 day
Class	Actinobacteria	Production Traits-Feed Efficiency	Feces	Feed additive, 30 Day / 15 Day
Class	Alphaproteobacteria	Production Traits-Feed Efficiency	Feces	Antibiotic, 15 Day / 0 day
Class	Alphaproteobacteria	Production Traits-Feed Efficiency	Feces	Antibiotic, 30 Day / 0 day
Class	Alphaproteobacteria	Production Traits-Feed Efficiency	Feces	Day0, Control / Antibiotic
Class	Alphaproteobacteria	Production Traits-Feed Efficiency	Feces	Day0, Feed additive / Antibiotic
Class	Alphaproteobacteria	Production Traits-Feed Efficiency	Feces	Day15, Feed additive / Antibiotic
Class	Alphaproteobacteria	Production Traits-Feed Efficiency	Feces	Day30, Control / Antibiotic
Class	Alphaproteobacteria	Production Traits-Feed Efficiency	Feces	Day30, Feed additive / Antibiotic
Class	Alphaproteobacteria	Production Traits-Feed Efficiency	Feces	Control, 15 Day / 0 day
Class	Alphaproteobacteria	Production Traits-Feed Efficiency	Feces	Control, 30 Day / 0 day
Class	Alphaproteobacteria	Production Traits-Feed Efficiency	Feces	Day0, Feed additive / Control
Class	Alphaproteobacteria	Production Traits-Feed Efficiency	Feces	Control, 30 Day / 15 Day
Class	Alphaproteobacteria	Production Traits-Feed Efficiency	Feces	Day15, Feed additive / Control
Class	Alphaproteobacteria	Production Traits-Feed Efficiency	Feces	Day30, Feed additive / Control
Class	Alphaproteobacteria	Production Traits-Feed Efficiency	Feces	Feed additive, 15 Day / 0 day
Class	Alphaproteobacteria	Production Traits-Feed Efficiency	Feces	Feed additive, 30 Day / 0 day
Class	Alphaproteobacteria	Production Traits-Feed Efficiency	Feces	Feed additive, 30 Day / 15 Day
Class	Bacilli	Production Traits-Feed Efficiency	Feces	Antibiotic, 15 Day / 0 day
Class	Bacilli	Production Traits-Feed Efficiency	Feces	Antibiotic, 30 Day / 0 day
Class	Bacilli	Production Traits-Feed Efficiency	Feces	Day0, Control / Antibiotic
Class	Bacilli	Production Traits-Feed Efficiency	Feces	Day0, Feed additive / Antibiotic
Class	Bacilli	Production Traits-Feed Efficiency	Feces	Antibiotic, 30 Day / 15 Day
Class	Bacilli	Production Traits-Feed Efficiency	Feces	Day15, Control / Antibiotic
Class	Bacilli	Production Traits-Feed Efficiency	Feces	Day15, Feed additive / Antibiotic
Class	Bacilli	Production Traits-Feed Efficiency	Feces	Day30, Control / Antibiotic
Class	Bacilli	Production Traits-Feed Efficiency	Feces	Day30, Feed additive / Antibiotic
Class	Bacilli	Production Traits-Feed Efficiency	Feces	Control, 15 Day / 0 day
Class	Bacilli	Production Traits-Feed Efficiency	Feces	Control, 30 Day / 0 day
Class	Bacilli	Production Traits-Feed Efficiency	Feces	Day0, Feed additive / Control
Class	Bacilli	Production Traits-Feed Efficiency	Feces	Control, 30 Day / 15 Day
Class	Bacilli	Production Traits-Feed Efficiency	Feces	Day15, Feed additive / Control
Class	Bacilli	Production Traits-Feed Efficiency	Feces	Day30, Feed additive / Control
Class	Bacilli	Production Traits-Feed Efficiency	Feces	Feed additive, 15 Day / 0 day
Class	Bacilli	Production Traits-Feed Efficiency	Feces	Feed additive, 30 Day / 0 day
Class	Bacilli	Production Traits-Feed Efficiency	Feces	Feed additive, 30 Day / 15 Day
Class	Bacteroidia	Production Traits-Feed Efficiency	Feces	Antibiotic, 15 Day / 0 day
Class	Bacteroidia	Production Traits-Feed Efficiency	Feces	Antibiotic, 30 Day / 0 day
Class	Bacteroidia	Production Traits-Feed Efficiency	Feces	Day0, Control / Antibiotic
Class	Bacteroidia	Production Traits-Feed Efficiency	Feces	Day0, Feed additive / Antibiotic
Class	Bacteroidia	Production Traits-Feed Efficiency	Feces	Antibiotic, 30 Day / 15 Day
Class	Bacteroidia	Production Traits-Feed Efficiency	Feces	Day15, Control / Antibiotic
Class	Bacteroidia	Production Traits-Feed Efficiency	Feces	Day15, Feed additive / Antibiotic
Class	Bacteroidia	Production Traits-Feed Efficiency	Feces	Day30, Control / Antibiotic
Class	Bacteroidia	Production Traits-Feed Efficiency	Feces	Day30, Feed additive / Antibiotic
Class	Bacteroidia	Production Traits-Feed Efficiency	Feces	Control, 15 Day / 0 day
Class	Bacteroidia	Production Traits-Feed Efficiency	Feces	Control, 30 Day / 0 day
Class	Bacteroidia	Production Traits-Feed Efficiency	Feces	Day0, Feed additive / Control
Class	Bacteroidia	Production Traits-Feed Efficiency	Feces	Control, 30 Day / 15 Day
Class	Bacteroidia	Production Traits-Feed Efficiency	Feces	Day15, Feed additive / Control
Class	Bacteroidia	Production Traits-Feed Efficiency	Feces	Day30, Feed additive / Control
Class	Bacteroidia	Production Traits-Feed Efficiency	Feces	Feed additive, 15 Day / 0 day
Class	Bacteroidia	Production Traits-Feed Efficiency	Feces	Feed additive, 30 Day / 0 day
Class	Bacteroidia	Production Traits-Feed Efficiency	Feces	Feed additive, 30 Day / 15 Day
Class	Betaproteobacteria	Production Traits-Feed Efficiency	Feces	Antibiotic, 15 Day / 0 day
Class	Betaproteobacteria	Production Traits-Feed Efficiency	Feces	Antibiotic, 30 Day / 0 day
Class	Betaproteobacteria	Production Traits-Feed Efficiency	Feces	Day0, Control / Antibiotic
Class	Betaproteobacteria	Production Traits-Feed Efficiency	Feces	Day0, Feed additive / Antibiotic
Class	Betaproteobacteria	Production Traits-Feed Efficiency	Feces	Antibiotic, 30 Day / 15 Day
Class	Betaproteobacteria	Production Traits-Feed Efficiency	Feces	Day15, Control / Antibiotic
Class	Betaproteobacteria	Production Traits-Feed Efficiency	Feces	Day15, Feed additive / Antibiotic
Class	Betaproteobacteria	Production Traits-Feed Efficiency	Feces	Day30, Control / Antibiotic
Class	Betaproteobacteria	Production Traits-Feed Efficiency	Feces	Day30, Feed additive / Antibiotic
Class	Betaproteobacteria	Production Traits-Feed Efficiency	Feces	Control, 15 Day / 0 day
Class	Betaproteobacteria	Production Traits-Feed Efficiency	Feces	Control, 30 Day / 0 day
Class	Betaproteobacteria	Production Traits-Feed Efficiency	Feces	Day0, Feed additive / Control
Class	Betaproteobacteria	Production Traits-Feed Efficiency	Feces	Control, 30 Day / 15 Day
Class	Betaproteobacteria	Production Traits-Feed Efficiency	Feces	Day15, Feed additive / Control
Class	Betaproteobacteria	Production Traits-Feed Efficiency	Feces	Day30, Feed additive / Control
Class	Betaproteobacteria	Production Traits-Feed Efficiency	Feces	Feed additive, 15 Day / 0 day
Class	Betaproteobacteria	Production Traits-Feed Efficiency	Feces	Feed additive, 30 Day / 0 day
Class	Betaproteobacteria	Production Traits-Feed Efficiency	Feces	Feed additive, 30 Day / 15 Day
Class	Clostridia	Production Traits-Feed Efficiency	Feces	Antibiotic, 15 Day / 0 day
Class	Clostridia	Production Traits-Feed Efficiency	Feces	Antibiotic, 30 Day / 0 day
Class	Clostridia	Production Traits-Feed Efficiency	Feces	Day0, Control / Antibiotic
Class	Clostridia	Production Traits-Feed Efficiency	Feces	Day0, Feed additive / Antibiotic
Class	Clostridia	Production Traits-Feed Efficiency	Feces	Antibiotic, 30 Day / 15 Day
Class	Clostridia	Production Traits-Feed Efficiency	Feces	Day15, Control / Antibiotic
Class	Clostridia	Production Traits-Feed Efficiency	Feces	Day15, Feed additive / Antibiotic
Class	Clostridia	Production Traits-Feed Efficiency	Feces	Day30, Control / Antibiotic
Class	Clostridia	Production Traits-Feed Efficiency	Feces	Day30, Feed additive / Antibiotic
Class	Clostridia	Production Traits-Feed Efficiency	Feces	Control, 15 Day / 0 day
Class	Clostridia	Production Traits-Feed Efficiency	Feces	Control, 30 Day / 0 day
Class	Clostridia	Production Traits-Feed Efficiency	Feces	Day0, Feed additive / Control
Class	Clostridia	Production Traits-Feed Efficiency	Feces	Control, 30 Day / 15 Day
Class	Clostridia	Production Traits-Feed Efficiency	Feces	Day15, Feed additive / Control
Class	Clostridia	Production Traits-Feed Efficiency	Feces	Day30, Feed additive / Control
Class	Clostridia	Production Traits-Feed Efficiency	Feces	Feed additive, 15 Day / 0 day
Class	Clostridia	Production Traits-Feed Efficiency	Feces	Feed additive, 30 Day / 0 day
Class	Clostridia	Production Traits-Feed Efficiency	Feces	Feed additive, 30 Day / 15 Day
Class	Deferribacteres	Production Traits-Feed Efficiency	Feces	Antibiotic, 15 Day / 0 day
Class	Deferribacteres	Production Traits-Feed Efficiency	Feces	Antibiotic, 30 Day / 0 day
Class	Deferribacteres	Production Traits-Feed Efficiency	Feces	Day0, Control / Antibiotic
Class	Deferribacteres	Production Traits-Feed Efficiency	Feces	Day0, Feed additive / Antibiotic
Class	Deferribacteres	Production Traits-Feed Efficiency	Feces	Antibiotic, 30 Day / 15 Day
Class	Deferribacteres	Production Traits-Feed Efficiency	Feces	Day15, Control / Antibiotic
Class	Deferribacteres	Production Traits-Feed Efficiency	Feces	Day15, Feed additive / Antibiotic
Class	Deferribacteres	Production Traits-Feed Efficiency	Feces	Day30, Control / Antibiotic
Class	Deferribacteres	Production Traits-Feed Efficiency	Feces	Day30, Feed additive / Antibiotic
Class	Deferribacteres	Production Traits-Feed Efficiency	Feces	Control, 15 Day / 0 day
Class	Deferribacteres	Production Traits-Feed Efficiency	Feces	Control, 30 Day / 0 day
Class	Deferribacteres	Production Traits-Feed Efficiency	Feces	Day0, Feed additive / Control
Class	Deferribacteres	Production Traits-Feed Efficiency	Feces	Control, 30 Day / 15 Day
Class	Deferribacteres	Production Traits-Feed Efficiency	Feces	Day15, Feed additive / Control
Class	Deferribacteres	Production Traits-Feed Efficiency	Feces	Day30, Feed additive / Control
Class	Deferribacteres	Production Traits-Feed Efficiency	Feces	Feed additive, 15 Day / 0 day
Class	Deferribacteres	Production Traits-Feed Efficiency	Feces	Feed additive, 30 Day / 0 day
Class	Deferribacteres	Production Traits-Feed Efficiency	Feces	Feed additive, 30 Day / 15 Day
Class	Deltaproteobacteria	Production Traits-Feed Efficiency	Feces	Antibiotic, 15 Day / 0 day
Class	Deltaproteobacteria	Production Traits-Feed Efficiency	Feces	Antibiotic, 30 Day / 0 day
Class	Deltaproteobacteria	Production Traits-Feed Efficiency	Feces	Day0, Control / Antibiotic
Class	Deltaproteobacteria	Production Traits-Feed Efficiency	Feces	Day0, Feed additive / Antibiotic
Class	Deltaproteobacteria	Production Traits-Feed Efficiency	Feces	Antibiotic, 30 Day / 15 Day
Class	Deltaproteobacteria	Production Traits-Feed Efficiency	Feces	Day15, Control / Antibiotic
Class	Deltaproteobacteria	Production Traits-Feed Efficiency	Feces	Day15, Feed additive / Antibiotic
Class	Deltaproteobacteria	Production Traits-Feed Efficiency	Feces	Day30, Control / Antibiotic
Class	Deltaproteobacteria	Production Traits-Feed Efficiency	Feces	Day30, Feed additive / Antibiotic
Class	Deltaproteobacteria	Production Traits-Feed Efficiency	Feces	Control, 15 Day / 0 day
Class	Deltaproteobacteria	Production Traits-Feed Efficiency	Feces	Control, 30 Day / 0 day
Class	Deltaproteobacteria	Production Traits-Feed Efficiency	Feces	Day0, Feed additive / Control
Class	Deltaproteobacteria	Production Traits-Feed Efficiency	Feces	Control, 30 Day / 15 Day
Class	Deltaproteobacteria	Production Traits-Feed Efficiency	Feces	Day15, Feed additive / Control
Class	Deltaproteobacteria	Production Traits-Feed Efficiency	Feces	Day30, Feed additive / Control
Class	Deltaproteobacteria	Production Traits-Feed Efficiency	Feces	Feed additive, 15 Day / 0 day
Class	Deltaproteobacteria	Production Traits-Feed Efficiency	Feces	Feed additive, 30 Day / 0 day
Class	Deltaproteobacteria	Production Traits-Feed Efficiency	Feces	Feed additive, 30 Day / 15 Day
Class	Elusimicrobia	Production Traits-Feed Efficiency	Feces	Antibiotic, 15 Day / 0 day
Class	Elusimicrobia	Production Traits-Feed Efficiency	Feces	Antibiotic, 30 Day / 0 day
Class	Elusimicrobia	Production Traits-Feed Efficiency	Feces	Day0, Control / Antibiotic
Class	Elusimicrobia	Production Traits-Feed Efficiency	Feces	Day0, Feed additive / Antibiotic
Class	Elusimicrobia	Production Traits-Feed Efficiency	Feces	Antibiotic, 30 Day / 15 Day
Class	Elusimicrobia	Production Traits-Feed Efficiency	Feces	Day15, Control / Antibiotic
Class	Elusimicrobia	Production Traits-Feed Efficiency	Feces	Day15, Feed additive / Antibiotic
Class	Elusimicrobia	Production Traits-Feed Efficiency	Feces	Day30, Control / Antibiotic
Class	Elusimicrobia	Production Traits-Feed Efficiency	Feces	Day30, Feed additive / Antibiotic
Class	Elusimicrobia	Production Traits-Feed Efficiency	Feces	Control, 15 Day / 0 day
Class	Elusimicrobia	Production Traits-Feed Efficiency	Feces	Control, 30 Day / 0 day
Class	Elusimicrobia	Production Traits-Feed Efficiency	Feces	Control, 30 Day / 15 Day
Class	Elusimicrobia	Production Traits-Feed Efficiency	Feces	Day15, Feed additive / Control
Class	Elusimicrobia	Production Traits-Feed Efficiency	Feces	Day30, Feed additive / Control
Class	Elusimicrobia	Production Traits-Feed Efficiency	Feces	Feed additive, 15 Day / 0 day
Class	Elusimicrobia	Production Traits-Feed Efficiency	Feces	Feed additive, 30 Day / 0 day
Class	Elusimicrobia	Production Traits-Feed Efficiency	Feces	Feed additive, 30 Day / 15 Day
Class	Epsilonproteobacteria	Production Traits-Feed Efficiency	Feces	Antibiotic, 15 Day / 0 day
Class	Epsilonproteobacteria	Production Traits-Feed Efficiency	Feces	Antibiotic, 30 Day / 0 day
Class	Epsilonproteobacteria	Production Traits-Feed Efficiency	Feces	Day0, Control / Antibiotic
Class	Epsilonproteobacteria	Production Traits-Feed Efficiency	Feces	Day0, Feed additive / Antibiotic
Class	Epsilonproteobacteria	Production Traits-Feed Efficiency	Feces	Antibiotic, 30 Day / 15 Day
Class	Epsilonproteobacteria	Production Traits-Feed Efficiency	Feces	Day15, Control / Antibiotic
Class	Epsilonproteobacteria	Production Traits-Feed Efficiency	Feces	Day15, Feed additive / Antibiotic
Class	Epsilonproteobacteria	Production Traits-Feed Efficiency	Feces	Day30, Control / Antibiotic
Class	Epsilonproteobacteria	Production Traits-Feed Efficiency	Feces	Day30, Feed additive / Antibiotic
Class	Epsilonproteobacteria	Production Traits-Feed Efficiency	Feces	Control, 15 Day / 0 day
Class	Epsilonproteobacteria	Production Traits-Feed Efficiency	Feces	Control, 30 Day / 0 day
Class	Epsilonproteobacteria	Production Traits-Feed Efficiency	Feces	Day0, Feed additive / Control
Class	Epsilonproteobacteria	Production Traits-Feed Efficiency	Feces	Control, 30 Day / 15 Day
Class	Epsilonproteobacteria	Production Traits-Feed Efficiency	Feces	Day15, Feed additive / Control
Class	Epsilonproteobacteria	Production Traits-Feed Efficiency	Feces	Day30, Feed additive / Control
Class	Epsilonproteobacteria	Production Traits-Feed Efficiency	Feces	Feed additive, 15 Day / 0 day
Class	Epsilonproteobacteria	Production Traits-Feed Efficiency	Feces	Feed additive, 30 Day / 0 day
Class	Epsilonproteobacteria	Production Traits-Feed Efficiency	Feces	Feed additive, 30 Day / 15 Day
Class	Erysipelotrichia	Production Traits-Feed Efficiency	Feces	Antibiotic, 15 Day / 0 day
Class	Erysipelotrichia	Production Traits-Feed Efficiency	Feces	Antibiotic, 30 Day / 0 day
Class	Erysipelotrichia	Production Traits-Feed Efficiency	Feces	Day0, Control / Antibiotic
Class	Erysipelotrichia	Production Traits-Feed Efficiency	Feces	Day0, Feed additive / Antibiotic
Class	Erysipelotrichia	Production Traits-Feed Efficiency	Feces	Antibiotic, 30 Day / 15 Day
Class	Erysipelotrichia	Production Traits-Feed Efficiency	Feces	Day15, Control / Antibiotic
Class	Erysipelotrichia	Production Traits-Feed Efficiency	Feces	Day15, Feed additive / Antibiotic
Class	Erysipelotrichia	Production Traits-Feed Efficiency	Feces	Day30, Control / Antibiotic
Class	Erysipelotrichia	Production Traits-Feed Efficiency	Feces	Day30, Feed additive / Antibiotic
Class	Erysipelotrichia	Production Traits-Feed Efficiency	Feces	Control, 15 Day / 0 day
Class	Erysipelotrichia	Production Traits-Feed Efficiency	Feces	Control, 30 Day / 0 day
Class	Erysipelotrichia	Production Traits-Feed Efficiency	Feces	Day0, Feed additive / Control
Class	Erysipelotrichia	Production Traits-Feed Efficiency	Feces	Control, 30 Day / 15 Day
Class	Erysipelotrichia	Production Traits-Feed Efficiency	Feces	Day15, Feed additive / Control
Class	Erysipelotrichia	Production Traits-Feed Efficiency	Feces	Day30, Feed additive / Control
Class	Erysipelotrichia	Production Traits-Feed Efficiency	Feces	Feed additive, 15 Day / 0 day
Class	Erysipelotrichia	Production Traits-Feed Efficiency	Feces	Feed additive, 30 Day / 0 day
Class	Erysipelotrichia	Production Traits-Feed Efficiency	Feces	Feed additive, 30 Day / 15 Day
Class	Fibrobacteria	Production Traits-Feed Efficiency	Feces	Antibiotic, 15 Day / 0 day
Class	Fibrobacteria	Production Traits-Feed Efficiency	Feces	Antibiotic, 30 Day / 0 day
Class	Fibrobacteria	Production Traits-Feed Efficiency	Feces	Day0, Control / Antibiotic
Class	Fibrobacteria	Production Traits-Feed Efficiency	Feces	Day0, Feed additive / Antibiotic
Class	Fibrobacteria	Production Traits-Feed Efficiency	Feces	Day15, Control / Antibiotic
Class	Fibrobacteria	Production Traits-Feed Efficiency	Feces	Day15, Feed additive / Antibiotic
Class	Fibrobacteria	Production Traits-Feed Efficiency	Feces	Day30, Control / Antibiotic
Class	Fibrobacteria	Production Traits-Feed Efficiency	Feces	Day30, Feed additive / Antibiotic
Class	Fibrobacteria	Production Traits-Feed Efficiency	Feces	Control, 15 Day / 0 day
Class	Fibrobacteria	Production Traits-Feed Efficiency	Feces	Control, 30 Day / 0 day
Class	Fibrobacteria	Production Traits-Feed Efficiency	Feces	Day0, Feed additive / Control
Class	Fibrobacteria	Production Traits-Feed Efficiency	Feces	Control, 30 Day / 15 Day
Class	Fibrobacteria	Production Traits-Feed Efficiency	Feces	Day15, Feed additive / Control
Class	Fibrobacteria	Production Traits-Feed Efficiency	Feces	Day30, Feed additive / Control
Class	Fibrobacteria	Production Traits-Feed Efficiency	Feces	Feed additive, 15 Day / 0 day
Class	Fibrobacteria	Production Traits-Feed Efficiency	Feces	Feed additive, 30 Day / 0 day
Class	Fibrobacteria	Production Traits-Feed Efficiency	Feces	Feed additive, 30 Day / 15 Day
Class	Flavobacteriia	Production Traits-Feed Efficiency	Feces	Antibiotic, 15 Day / 0 day
Class	Flavobacteriia	Production Traits-Feed Efficiency	Feces	Antibiotic, 30 Day / 0 day
Class	Flavobacteriia	Production Traits-Feed Efficiency	Feces	Day0, Control / Antibiotic
Class	Flavobacteriia	Production Traits-Feed Efficiency	Feces	Day0, Feed additive / Antibiotic
Class	Flavobacteriia	Production Traits-Feed Efficiency	Feces	Antibiotic, 30 Day / 15 Day
Class	Flavobacteriia	Production Traits-Feed Efficiency	Feces	Day15, Control / Antibiotic
Class	Flavobacteriia	Production Traits-Feed Efficiency	Feces	Day15, Feed additive / Antibiotic
Class	Flavobacteriia	Production Traits-Feed Efficiency	Feces	Day30, Control / Antibiotic
Class	Flavobacteriia	Production Traits-Feed Efficiency	Feces	Day30, Feed additive / Antibiotic
Class	Flavobacteriia	Production Traits-Feed Efficiency	Feces	Control, 15 Day / 0 day
Class	Flavobacteriia	Production Traits-Feed Efficiency	Feces	Control, 30 Day / 0 day
Class	Flavobacteriia	Production Traits-Feed Efficiency	Feces	Day0, Feed additive / Control
Class	Flavobacteriia	Production Traits-Feed Efficiency	Feces	Control, 30 Day / 15 Day
Class	Flavobacteriia	Production Traits-Feed Efficiency	Feces	Day15, Feed additive / Control
Class	Flavobacteriia	Production Traits-Feed Efficiency	Feces	Day30, Feed additive / Control
Class	Flavobacteriia	Production Traits-Feed Efficiency	Feces	Feed additive, 15 Day / 0 day
Class	Flavobacteriia	Production Traits-Feed Efficiency	Feces	Feed additive, 30 Day / 0 day
Class	Flavobacteriia	Production Traits-Feed Efficiency	Feces	Feed additive, 30 Day / 15 Day
Class	Fusobacteriia	Production Traits-Feed Efficiency	Feces	Antibiotic, 15 Day / 0 day
Class	Fusobacteriia	Production Traits-Feed Efficiency	Feces	Antibiotic, 30 Day / 0 day
Class	Fusobacteriia	Production Traits-Feed Efficiency	Feces	Day0, Control / Antibiotic
Class	Fusobacteriia	Production Traits-Feed Efficiency	Feces	Day0, Feed additive / Antibiotic
Class	Fusobacteriia	Production Traits-Feed Efficiency	Feces	Day15, Feed additive / Antibiotic
Class	Fusobacteriia	Production Traits-Feed Efficiency	Feces	Day30, Control / Antibiotic
Class	Fusobacteriia	Production Traits-Feed Efficiency	Feces	Control, 15 Day / 0 day
Class	Fusobacteriia	Production Traits-Feed Efficiency	Feces	Control, 30 Day / 0 day
Class	Fusobacteriia	Production Traits-Feed Efficiency	Feces	Day0, Feed additive / Control
Class	Fusobacteriia	Production Traits-Feed Efficiency	Feces	Control, 30 Day / 15 Day
Class	Fusobacteriia	Production Traits-Feed Efficiency	Feces	Day15, Feed additive / Control
Class	Fusobacteriia	Production Traits-Feed Efficiency	Feces	Day30, Feed additive / Control
Class	Fusobacteriia	Production Traits-Feed Efficiency	Feces	Feed additive, 15 Day / 0 day
Class	Fusobacteriia	Production Traits-Feed Efficiency	Feces	Feed additive, 30 Day / 0 day
Class	Fusobacteriia	Production Traits-Feed Efficiency	Feces	Feed additive, 30 Day / 15 Day
Class	Gammaproteobacteria	Production Traits-Feed Efficiency	Feces	Antibiotic, 15 Day / 0 day
Class	Gammaproteobacteria	Production Traits-Feed Efficiency	Feces	Antibiotic, 30 Day / 0 day
Class	Gammaproteobacteria	Production Traits-Feed Efficiency	Feces	Day0, Control / Antibiotic
Class	Gammaproteobacteria	Production Traits-Feed Efficiency	Feces	Day0, Feed additive / Antibiotic
Class	Gammaproteobacteria	Production Traits-Feed Efficiency	Feces	Antibiotic, 30 Day / 15 Day
Class	Gammaproteobacteria	Production Traits-Feed Efficiency	Feces	Day15, Control / Antibiotic
Class	Gammaproteobacteria	Production Traits-Feed Efficiency	Feces	Day15, Feed additive / Antibiotic
Class	Gammaproteobacteria	Production Traits-Feed Efficiency	Feces	Day30, Control / Antibiotic
Class	Gammaproteobacteria	Production Traits-Feed Efficiency	Feces	Day30, Feed additive / Antibiotic
Class	Gammaproteobacteria	Production Traits-Feed Efficiency	Feces	Control, 15 Day / 0 day
Class	Gammaproteobacteria	Production Traits-Feed Efficiency	Feces	Control, 30 Day / 0 day
Class	Gammaproteobacteria	Production Traits-Feed Efficiency	Feces	Day0, Feed additive / Control
Class	Gammaproteobacteria	Production Traits-Feed Efficiency	Feces	Control, 30 Day / 15 Day
Class	Gammaproteobacteria	Production Traits-Feed Efficiency	Feces	Day15, Feed additive / Control
Class	Gammaproteobacteria	Production Traits-Feed Efficiency	Feces	Day30, Feed additive / Control
Class	Gammaproteobacteria	Production Traits-Feed Efficiency	Feces	Feed additive, 15 Day / 0 day
Class	Gammaproteobacteria	Production Traits-Feed Efficiency	Feces	Feed additive, 30 Day / 0 day
Class	Gammaproteobacteria	Production Traits-Feed Efficiency	Feces	Feed additive, 30 Day / 15 Day
Class	Lentisphaeria	Production Traits-Feed Efficiency	Feces	Antibiotic, 15 Day / 0 day
Class	Lentisphaeria	Production Traits-Feed Efficiency	Feces	Antibiotic, 30 Day / 0 day
Class	Lentisphaeria	Production Traits-Feed Efficiency	Feces	Day0, Control / Antibiotic
Class	Lentisphaeria	Production Traits-Feed Efficiency	Feces	Day0, Feed additive / Antibiotic
Class	Lentisphaeria	Production Traits-Feed Efficiency	Feces	Control, 15 Day / 0 day
Class	Lentisphaeria	Production Traits-Feed Efficiency	Feces	Control, 30 Day / 0 day
Class	Lentisphaeria	Production Traits-Feed Efficiency	Feces	Day0, Feed additive / Control
Class	Lentisphaeria	Production Traits-Feed Efficiency	Feces	Feed additive, 15 Day / 0 day
Class	Lentisphaeria	Production Traits-Feed Efficiency	Feces	Feed additive, 30 Day / 0 day
Class	Mollicutes	Production Traits-Feed Efficiency	Feces	Antibiotic, 15 Day / 0 day
Class	Mollicutes	Production Traits-Feed Efficiency	Feces	Antibiotic, 30 Day / 0 day
Class	Mollicutes	Production Traits-Feed Efficiency	Feces	Day0, Control / Antibiotic
Class	Mollicutes	Production Traits-Feed Efficiency	Feces	Day0, Feed additive / Antibiotic
Class	Mollicutes	Production Traits-Feed Efficiency	Feces	Antibiotic, 30 Day / 15 Day
Class	Mollicutes	Production Traits-Feed Efficiency	Feces	Day15, Control / Antibiotic
Class	Mollicutes	Production Traits-Feed Efficiency	Feces	Day15, Feed additive / Antibiotic
Class	Mollicutes	Production Traits-Feed Efficiency	Feces	Day30, Control / Antibiotic
Class	Mollicutes	Production Traits-Feed Efficiency	Feces	Day30, Feed additive / Antibiotic
Class	Mollicutes	Production Traits-Feed Efficiency	Feces	Control, 15 Day / 0 day
Class	Mollicutes	Production Traits-Feed Efficiency	Feces	Control, 30 Day / 0 day
Class	Mollicutes	Production Traits-Feed Efficiency	Feces	Day0, Feed additive / Control
Class	Mollicutes	Production Traits-Feed Efficiency	Feces	Control, 30 Day / 15 Day
Class	Mollicutes	Production Traits-Feed Efficiency	Feces	Day15, Feed additive / Control
Class	Mollicutes	Production Traits-Feed Efficiency	Feces	Day30, Feed additive / Control
Class	Mollicutes	Production Traits-Feed Efficiency	Feces	Feed additive, 15 Day / 0 day
Class	Mollicutes	Production Traits-Feed Efficiency	Feces	Feed additive, 30 Day / 0 day
Class	Mollicutes	Production Traits-Feed Efficiency	Feces	Feed additive, 30 Day / 15 Day
Class	Negativicutes	Production Traits-Feed Efficiency	Feces	Antibiotic, 15 Day / 0 day
Class	Negativicutes	Production Traits-Feed Efficiency	Feces	Antibiotic, 30 Day / 0 day
Class	Negativicutes	Production Traits-Feed Efficiency	Feces	Day0, Control / Antibiotic
Class	Negativicutes	Production Traits-Feed Efficiency	Feces	Day0, Feed additive / Antibiotic
Class	Negativicutes	Production Traits-Feed Efficiency	Feces	Antibiotic, 30 Day / 15 Day
Class	Negativicutes	Production Traits-Feed Efficiency	Feces	Day15, Control / Antibiotic
Class	Negativicutes	Production Traits-Feed Efficiency	Feces	Day15, Feed additive / Antibiotic
Class	Negativicutes	Production Traits-Feed Efficiency	Feces	Day30, Control / Antibiotic
Class	Negativicutes	Production Traits-Feed Efficiency	Feces	Day30, Feed additive / Antibiotic
Class	Negativicutes	Production Traits-Feed Efficiency	Feces	Control, 15 Day / 0 day
Class	Negativicutes	Production Traits-Feed Efficiency	Feces	Control, 30 Day / 0 day
Class	Negativicutes	Production Traits-Feed Efficiency	Feces	Day0, Feed additive / Control
Class	Negativicutes	Production Traits-Feed Efficiency	Feces	Control, 30 Day / 15 Day
Class	Negativicutes	Production Traits-Feed Efficiency	Feces	Day15, Feed additive / Control
Class	Negativicutes	Production Traits-Feed Efficiency	Feces	Day30, Feed additive / Control
Class	Negativicutes	Production Traits-Feed Efficiency	Feces	Feed additive, 15 Day / 0 day
Class	Negativicutes	Production Traits-Feed Efficiency	Feces	Feed additive, 30 Day / 0 day
Class	Negativicutes	Production Traits-Feed Efficiency	Feces	Feed additive, 30 Day / 15 Day
Class	Spirochaetia	Production Traits-Feed Efficiency	Feces	Antibiotic, 15 Day / 0 day
Class	Spirochaetia	Production Traits-Feed Efficiency	Feces	Antibiotic, 30 Day / 0 day
Class	Spirochaetia	Production Traits-Feed Efficiency	Feces	Day0, Control / Antibiotic
Class	Spirochaetia	Production Traits-Feed Efficiency	Feces	Day0, Feed additive / Antibiotic
Class	Spirochaetia	Production Traits-Feed Efficiency	Feces	Antibiotic, 30 Day / 15 Day
Class	Spirochaetia	Production Traits-Feed Efficiency	Feces	Day15, Control / Antibiotic
Class	Spirochaetia	Production Traits-Feed Efficiency	Feces	Day15, Feed additive / Antibiotic
Class	Spirochaetia	Production Traits-Feed Efficiency	Feces	Day30, Control / Antibiotic
Class	Spirochaetia	Production Traits-Feed Efficiency	Feces	Day30, Feed additive / Antibiotic
Class	Spirochaetia	Production Traits-Feed Efficiency	Feces	Control, 15 Day / 0 day
Class	Spirochaetia	Production Traits-Feed Efficiency	Feces	Control, 30 Day / 0 day
Class	Spirochaetia	Production Traits-Feed Efficiency	Feces	Day0, Feed additive / Control
Class	Spirochaetia	Production Traits-Feed Efficiency	Feces	Control, 30 Day / 15 Day
Class	Spirochaetia	Production Traits-Feed Efficiency	Feces	Day15, Feed additive / Control
Class	Spirochaetia	Production Traits-Feed Efficiency	Feces	Day30, Feed additive / Control
Class	Spirochaetia	Production Traits-Feed Efficiency	Feces	Feed additive, 15 Day / 0 day
Class	Spirochaetia	Production Traits-Feed Efficiency	Feces	Feed additive, 30 Day / 0 day
Class	Spirochaetia	Production Traits-Feed Efficiency	Feces	Feed additive, 30 Day / 15 Day
Class	Synergistia	Production Traits-Feed Efficiency	Feces	Antibiotic, 15 Day / 0 day
Class	Synergistia	Production Traits-Feed Efficiency	Feces	Antibiotic, 30 Day / 0 day
Class	Synergistia	Production Traits-Feed Efficiency	Feces	Day0, Control / Antibiotic
Class	Synergistia	Production Traits-Feed Efficiency	Feces	Day0, Feed additive / Antibiotic
Class	Synergistia	Production Traits-Feed Efficiency	Feces	Antibiotic, 30 Day / 15 Day
Class	Synergistia	Production Traits-Feed Efficiency	Feces	Day15, Control / Antibiotic
Class	Synergistia	Production Traits-Feed Efficiency	Feces	Day15, Feed additive / Antibiotic
Class	Synergistia	Production Traits-Feed Efficiency	Feces	Day30, Control / Antibiotic
Class	Synergistia	Production Traits-Feed Efficiency	Feces	Day30, Feed additive / Antibiotic
Class	Synergistia	Production Traits-Feed Efficiency	Feces	Control, 15 Day / 0 day
Class	Synergistia	Production Traits-Feed Efficiency	Feces	Control, 30 Day / 0 day
Class	Synergistia	Production Traits-Feed Efficiency	Feces	Day0, Feed additive / Control
Class	Synergistia	Production Traits-Feed Efficiency	Feces	Control, 30 Day / 15 Day
Class	Synergistia	Production Traits-Feed Efficiency	Feces	Day15, Feed additive / Control
Class	Synergistia	Production Traits-Feed Efficiency	Feces	Day30, Feed additive / Control
Class	Synergistia	Production Traits-Feed Efficiency	Feces	Feed additive, 15 Day / 0 day
Class	Synergistia	Production Traits-Feed Efficiency	Feces	Feed additive, 30 Day / 0 day
Class	Synergistia	Production Traits-Feed Efficiency	Feces	Feed additive, 30 Day / 15 Day
Family	Acidaminococcaceae	Production Traits-Feed Efficiency	Feces	Antibiotic, 15 Day / 0 day
Family	Acidaminococcaceae	Production Traits-Feed Efficiency	Feces	Antibiotic, 30 Day / 0 day
Family	Acidaminococcaceae	Production Traits-Feed Efficiency	Feces	Day0, Control / Antibiotic
Family	Acidaminococcaceae	Production Traits-Feed Efficiency	Feces	Day0, Feed additive / Antibiotic
Family	Acidaminococcaceae	Production Traits-Feed Efficiency	Feces	Antibiotic, 30 Day / 15 Day
Family	Acidaminococcaceae	Production Traits-Feed Efficiency	Feces	Day15, Control / Antibiotic
Family	Acidaminococcaceae	Production Traits-Feed Efficiency	Feces	Day15, Feed additive / Antibiotic
Family	Acidaminococcaceae	Production Traits-Feed Efficiency	Feces	Day30, Control / Antibiotic
Family	Acidaminococcaceae	Production Traits-Feed Efficiency	Feces	Day30, Feed additive / Antibiotic
Family	Acidaminococcaceae	Production Traits-Feed Efficiency	Feces	Control, 15 Day / 0 day
Family	Acidaminococcaceae	Production Traits-Feed Efficiency	Feces	Control, 30 Day / 0 day
Family	Acidaminococcaceae	Production Traits-Feed Efficiency	Feces	Day0, Feed additive / Control
Family	Acidaminococcaceae	Production Traits-Feed Efficiency	Feces	Control, 30 Day / 15 Day
Family	Acidaminococcaceae	Production Traits-Feed Efficiency	Feces	Day15, Feed additive / Control
Family	Acidaminococcaceae	Production Traits-Feed Efficiency	Feces	Day30, Feed additive / Control
Family	Acidaminococcaceae	Production Traits-Feed Efficiency	Feces	Feed additive, 15 Day / 0 day
Family	Acidaminococcaceae	Production Traits-Feed Efficiency	Feces	Feed additive, 30 Day / 0 day
Family	Acidaminococcaceae	Production Traits-Feed Efficiency	Feces	Feed additive, 30 Day / 15 Day
Family	Anaeroplasmataceae	Production Traits-Feed Efficiency	Feces	Antibiotic, 15 Day / 0 day
Family	Anaeroplasmataceae	Production Traits-Feed Efficiency	Feces	Antibiotic, 30 Day / 0 day
Family	Anaeroplasmataceae	Production Traits-Feed Efficiency	Feces	Day0, Control / Antibiotic
Family	Anaeroplasmataceae	Production Traits-Feed Efficiency	Feces	Day0, Feed additive / Antibiotic
Family	Anaeroplasmataceae	Production Traits-Feed Efficiency	Feces	Antibiotic, 30 Day / 15 Day
Family	Anaeroplasmataceae	Production Traits-Feed Efficiency	Feces	Day15, Control / Antibiotic
Family	Anaeroplasmataceae	Production Traits-Feed Efficiency	Feces	Day15, Feed additive / Antibiotic
Family	Anaeroplasmataceae	Production Traits-Feed Efficiency	Feces	Day30, Control / Antibiotic
Family	Anaeroplasmataceae	Production Traits-Feed Efficiency	Feces	Day30, Feed additive / Antibiotic
Family	Anaeroplasmataceae	Production Traits-Feed Efficiency	Feces	Control, 15 Day / 0 day
Family	Anaeroplasmataceae	Production Traits-Feed Efficiency	Feces	Control, 30 Day / 0 day
Family	Anaeroplasmataceae	Production Traits-Feed Efficiency	Feces	Day0, Feed additive / Control
Family	Anaeroplasmataceae	Production Traits-Feed Efficiency	Feces	Control, 30 Day / 15 Day
Family	Anaeroplasmataceae	Production Traits-Feed Efficiency	Feces	Day15, Feed additive / Control
Family	Anaeroplasmataceae	Production Traits-Feed Efficiency	Feces	Day30, Feed additive / Control
Family	Anaeroplasmataceae	Production Traits-Feed Efficiency	Feces	Feed additive, 15 Day / 0 day
Family	Anaeroplasmataceae	Production Traits-Feed Efficiency	Feces	Feed additive, 30 Day / 0 day
Family	Anaeroplasmataceae	Production Traits-Feed Efficiency	Feces	Feed additive, 30 Day / 15 Day
Family	Bacteroidaceae	Production Traits-Feed Efficiency	Feces	Antibiotic, 15 Day / 0 day
Family	Bacteroidaceae	Production Traits-Feed Efficiency	Feces	Antibiotic, 30 Day / 0 day
Family	Bacteroidaceae	Production Traits-Feed Efficiency	Feces	Day0, Control / Antibiotic
Family	Bacteroidaceae	Production Traits-Feed Efficiency	Feces	Day0, Feed additive / Antibiotic
Family	Bacteroidaceae	Production Traits-Feed Efficiency	Feces	Antibiotic, 30 Day / 15 Day
Family	Bacteroidaceae	Production Traits-Feed Efficiency	Feces	Day15, Control / Antibiotic
Family	Bacteroidaceae	Production Traits-Feed Efficiency	Feces	Day15, Feed additive / Antibiotic
Family	Bacteroidaceae	Production Traits-Feed Efficiency	Feces	Day30, Control / Antibiotic
Family	Bacteroidaceae	Production Traits-Feed Efficiency	Feces	Day30, Feed additive / Antibiotic
Family	Bacteroidaceae	Production Traits-Feed Efficiency	Feces	Control, 15 Day / 0 day
Family	Bacteroidaceae	Production Traits-Feed Efficiency	Feces	Control, 30 Day / 0 day
Family	Bacteroidaceae	Production Traits-Feed Efficiency	Feces	Day0, Feed additive / Control
Family	Bacteroidaceae	Production Traits-Feed Efficiency	Feces	Control, 30 Day / 15 Day
Family	Bacteroidaceae	Production Traits-Feed Efficiency	Feces	Day15, Feed additive / Control
Family	Bacteroidaceae	Production Traits-Feed Efficiency	Feces	Day30, Feed additive / Control
Family	Bacteroidaceae	Production Traits-Feed Efficiency	Feces	Feed additive, 15 Day / 0 day
Family	Bacteroidaceae	Production Traits-Feed Efficiency	Feces	Feed additive, 30 Day / 0 day
Family	Bacteroidaceae	Production Traits-Feed Efficiency	Feces	Feed additive, 30 Day / 15 Day
Family	Campylobacteraceae	Production Traits-Feed Efficiency	Feces	Antibiotic, 15 Day / 0 day
Family	Campylobacteraceae	Production Traits-Feed Efficiency	Feces	Antibiotic, 30 Day / 0 day
Family	Campylobacteraceae	Production Traits-Feed Efficiency	Feces	Day0, Control / Antibiotic
Family	Campylobacteraceae	Production Traits-Feed Efficiency	Feces	Day0, Feed additive / Antibiotic
Family	Campylobacteraceae	Production Traits-Feed Efficiency	Feces	Antibiotic, 30 Day / 15 Day
Family	Campylobacteraceae	Production Traits-Feed Efficiency	Feces	Day15, Control / Antibiotic
Family	Campylobacteraceae	Production Traits-Feed Efficiency	Feces	Day15, Feed additive / Antibiotic
Family	Campylobacteraceae	Production Traits-Feed Efficiency	Feces	Day30, Control / Antibiotic
Family	Campylobacteraceae	Production Traits-Feed Efficiency	Feces	Day30, Feed additive / Antibiotic
Family	Campylobacteraceae	Production Traits-Feed Efficiency	Feces	Control, 15 Day / 0 day
Family	Campylobacteraceae	Production Traits-Feed Efficiency	Feces	Control, 30 Day / 0 day
Family	Campylobacteraceae	Production Traits-Feed Efficiency	Feces	Day0, Feed additive / Control
Family	Campylobacteraceae	Production Traits-Feed Efficiency	Feces	Control, 30 Day / 15 Day
Family	Campylobacteraceae	Production Traits-Feed Efficiency	Feces	Day15, Feed additive / Control
Family	Campylobacteraceae	Production Traits-Feed Efficiency	Feces	Day30, Feed additive / Control
Family	Campylobacteraceae	Production Traits-Feed Efficiency	Feces	Feed additive, 15 Day / 0 day
Family	Campylobacteraceae	Production Traits-Feed Efficiency	Feces	Feed additive, 30 Day / 0 day
Family	Campylobacteraceae	Production Traits-Feed Efficiency	Feces	Feed additive, 30 Day / 15 Day
Family	Catabacteriaceae	Production Traits-Feed Efficiency	Feces	Antibiotic, 15 Day / 0 day
Family	Catabacteriaceae	Production Traits-Feed Efficiency	Feces	Antibiotic, 30 Day / 0 day
Family	Catabacteriaceae	Production Traits-Feed Efficiency	Feces	Day0, Control / Antibiotic
Family	Catabacteriaceae	Production Traits-Feed Efficiency	Feces	Day0, Feed additive / Antibiotic
Family	Catabacteriaceae	Production Traits-Feed Efficiency	Feces	Antibiotic, 30 Day / 15 Day
Family	Catabacteriaceae	Production Traits-Feed Efficiency	Feces	Day15, Control / Antibiotic
Family	Catabacteriaceae	Production Traits-Feed Efficiency	Feces	Day15, Feed additive / Antibiotic
Family	Catabacteriaceae	Production Traits-Feed Efficiency	Feces	Day30, Control / Antibiotic
Family	Catabacteriaceae	Production Traits-Feed Efficiency	Feces	Day30, Feed additive / Antibiotic
Family	Catabacteriaceae	Production Traits-Feed Efficiency	Feces	Control, 15 Day / 0 day
Family	Catabacteriaceae	Production Traits-Feed Efficiency	Feces	Control, 30 Day / 0 day
Family	Catabacteriaceae	Production Traits-Feed Efficiency	Feces	Day0, Feed additive / Control
Family	Catabacteriaceae	Production Traits-Feed Efficiency	Feces	Control, 30 Day / 15 Day
Family	Catabacteriaceae	Production Traits-Feed Efficiency	Feces	Day15, Feed additive / Control
Family	Catabacteriaceae	Production Traits-Feed Efficiency	Feces	Day30, Feed additive / Control
Family	Catabacteriaceae	Production Traits-Feed Efficiency	Feces	Feed additive, 15 Day / 0 day
Family	Catabacteriaceae	Production Traits-Feed Efficiency	Feces	Feed additive, 30 Day / 0 day
Family	Catabacteriaceae	Production Traits-Feed Efficiency	Feces	Feed additive, 30 Day / 15 Day
Family	Clostridiales_Incertae Sedis XIII	Production Traits-Feed Efficiency	Feces	Antibiotic, 15 Day / 0 day
Family	Clostridiales_Incertae Sedis XIII	Production Traits-Feed Efficiency	Feces	Antibiotic, 30 Day / 0 day
Family	Clostridiales_Incertae Sedis XIII	Production Traits-Feed Efficiency	Feces	Day0, Control / Antibiotic
Family	Clostridiales_Incertae Sedis XIII	Production Traits-Feed Efficiency	Feces	Day0, Feed additive / Antibiotic
Family	Clostridiales_Incertae Sedis XIII	Production Traits-Feed Efficiency	Feces	Antibiotic, 30 Day / 15 Day
Family	Clostridiales_Incertae Sedis XIII	Production Traits-Feed Efficiency	Feces	Day15, Control / Antibiotic
Family	Clostridiales_Incertae Sedis XIII	Production Traits-Feed Efficiency	Feces	Day15, Feed additive / Antibiotic
Family	Clostridiales_Incertae Sedis XIII	Production Traits-Feed Efficiency	Feces	Day30, Control / Antibiotic
Family	Clostridiales_Incertae Sedis XIII	Production Traits-Feed Efficiency	Feces	Day30, Feed additive / Antibiotic
Family	Clostridiales_Incertae Sedis XIII	Production Traits-Feed Efficiency	Feces	Control, 15 Day / 0 day
Family	Clostridiales_Incertae Sedis XIII	Production Traits-Feed Efficiency	Feces	Control, 30 Day / 0 day
Family	Clostridiales_Incertae Sedis XIII	Production Traits-Feed Efficiency	Feces	Day0, Feed additive / Control
Family	Clostridiales_Incertae Sedis XIII	Production Traits-Feed Efficiency	Feces	Control, 30 Day / 15 Day
Family	Clostridiales_Incertae Sedis XIII	Production Traits-Feed Efficiency	Feces	Day15, Feed additive / Control
Family	Clostridiales_Incertae Sedis XIII	Production Traits-Feed Efficiency	Feces	Day30, Feed additive / Control
Family	Clostridiales_Incertae Sedis XIII	Production Traits-Feed Efficiency	Feces	Feed additive, 15 Day / 0 day
Family	Clostridiales_Incertae Sedis XIII	Production Traits-Feed Efficiency	Feces	Feed additive, 30 Day / 0 day
Family	Clostridiales_Incertae Sedis XIII	Production Traits-Feed Efficiency	Feces	Feed additive, 30 Day / 15 Day
Family	Comamonadaceae	Production Traits-Feed Efficiency	Feces	Day0, Control / Antibiotic
Family	Comamonadaceae	Production Traits-Feed Efficiency	Feces	Control, 15 Day / 0 day
Family	Comamonadaceae	Production Traits-Feed Efficiency	Feces	Control, 30 Day / 0 day
Family	Comamonadaceae	Production Traits-Feed Efficiency	Feces	Day0, Feed additive / Control
Family	Coriobacteriaceae	Production Traits-Feed Efficiency	Feces	Antibiotic, 15 Day / 0 day
Family	Coriobacteriaceae	Production Traits-Feed Efficiency	Feces	Antibiotic, 30 Day / 0 day
Family	Coriobacteriaceae	Production Traits-Feed Efficiency	Feces	Day0, Control / Antibiotic
Family	Coriobacteriaceae	Production Traits-Feed Efficiency	Feces	Day0, Feed additive / Antibiotic
Family	Coriobacteriaceae	Production Traits-Feed Efficiency	Feces	Antibiotic, 30 Day / 15 Day
Family	Coriobacteriaceae	Production Traits-Feed Efficiency	Feces	Day15, Control / Antibiotic
Family	Coriobacteriaceae	Production Traits-Feed Efficiency	Feces	Day15, Feed additive / Antibiotic
Family	Coriobacteriaceae	Production Traits-Feed Efficiency	Feces	Day30, Control / Antibiotic
Family	Coriobacteriaceae	Production Traits-Feed Efficiency	Feces	Day30, Feed additive / Antibiotic
Family	Coriobacteriaceae	Production Traits-Feed Efficiency	Feces	Control, 15 Day / 0 day
Family	Coriobacteriaceae	Production Traits-Feed Efficiency	Feces	Control, 30 Day / 0 day
Family	Coriobacteriaceae	Production Traits-Feed Efficiency	Feces	Day0, Feed additive / Control
Family	Coriobacteriaceae	Production Traits-Feed Efficiency	Feces	Control, 30 Day / 15 Day
Family	Coriobacteriaceae	Production Traits-Feed Efficiency	Feces	Day15, Feed additive / Control
Family	Coriobacteriaceae	Production Traits-Feed Efficiency	Feces	Day30, Feed additive / Control
Family	Coriobacteriaceae	Production Traits-Feed Efficiency	Feces	Feed additive, 15 Day / 0 day
Family	Coriobacteriaceae	Production Traits-Feed Efficiency	Feces	Feed additive, 30 Day / 0 day
Family	Coriobacteriaceae	Production Traits-Feed Efficiency	Feces	Feed additive, 30 Day / 15 Day
Family	Corynebacteriaceae	Production Traits-Feed Efficiency	Feces	Antibiotic, 15 Day / 0 day
Family	Corynebacteriaceae	Production Traits-Feed Efficiency	Feces	Antibiotic, 30 Day / 0 day
Family	Corynebacteriaceae	Production Traits-Feed Efficiency	Feces	Day0, Control / Antibiotic
Family	Corynebacteriaceae	Production Traits-Feed Efficiency	Feces	Day0, Feed additive / Antibiotic
Family	Corynebacteriaceae	Production Traits-Feed Efficiency	Feces	Control, 15 Day / 0 day
Family	Corynebacteriaceae	Production Traits-Feed Efficiency	Feces	Control, 30 Day / 0 day
Family	Corynebacteriaceae	Production Traits-Feed Efficiency	Feces	Day0, Feed additive / Control
Family	Corynebacteriaceae	Production Traits-Feed Efficiency	Feces	Feed additive, 15 Day / 0 day
Family	Corynebacteriaceae	Production Traits-Feed Efficiency	Feces	Feed additive, 30 Day / 0 day
Family	Deferribacteraceae	Production Traits-Feed Efficiency	Feces	Antibiotic, 15 Day / 0 day
Family	Deferribacteraceae	Production Traits-Feed Efficiency	Feces	Antibiotic, 30 Day / 0 day
Family	Deferribacteraceae	Production Traits-Feed Efficiency	Feces	Day0, Control / Antibiotic
Family	Deferribacteraceae	Production Traits-Feed Efficiency	Feces	Day0, Feed additive / Antibiotic
Family	Deferribacteraceae	Production Traits-Feed Efficiency	Feces	Antibiotic, 30 Day / 15 Day
Family	Deferribacteraceae	Production Traits-Feed Efficiency	Feces	Day15, Control / Antibiotic
Family	Deferribacteraceae	Production Traits-Feed Efficiency	Feces	Day15, Feed additive / Antibiotic
Family	Deferribacteraceae	Production Traits-Feed Efficiency	Feces	Day30, Control / Antibiotic
Family	Deferribacteraceae	Production Traits-Feed Efficiency	Feces	Day30, Feed additive / Antibiotic
Family	Deferribacteraceae	Production Traits-Feed Efficiency	Feces	Control, 15 Day / 0 day
Family	Deferribacteraceae	Production Traits-Feed Efficiency	Feces	Control, 30 Day / 0 day
Family	Deferribacteraceae	Production Traits-Feed Efficiency	Feces	Day0, Feed additive / Control
Family	Deferribacteraceae	Production Traits-Feed Efficiency	Feces	Control, 30 Day / 15 Day
Family	Deferribacteraceae	Production Traits-Feed Efficiency	Feces	Day15, Feed additive / Control
Family	Deferribacteraceae	Production Traits-Feed Efficiency	Feces	Day30, Feed additive / Control
Family	Deferribacteraceae	Production Traits-Feed Efficiency	Feces	Feed additive, 15 Day / 0 day
Family	Deferribacteraceae	Production Traits-Feed Efficiency	Feces	Feed additive, 30 Day / 0 day
Family	Deferribacteraceae	Production Traits-Feed Efficiency	Feces	Feed additive, 30 Day / 15 Day
Family	Desulfovibrionaceae	Production Traits-Feed Efficiency	Feces	Antibiotic, 15 Day / 0 day
Family	Desulfovibrionaceae	Production Traits-Feed Efficiency	Feces	Antibiotic, 30 Day / 0 day
Family	Desulfovibrionaceae	Production Traits-Feed Efficiency	Feces	Day0, Control / Antibiotic
Family	Desulfovibrionaceae	Production Traits-Feed Efficiency	Feces	Day0, Feed additive / Antibiotic
Family	Desulfovibrionaceae	Production Traits-Feed Efficiency	Feces	Antibiotic, 30 Day / 15 Day
Family	Desulfovibrionaceae	Production Traits-Feed Efficiency	Feces	Day15, Control / Antibiotic
Family	Desulfovibrionaceae	Production Traits-Feed Efficiency	Feces	Day15, Feed additive / Antibiotic
Family	Desulfovibrionaceae	Production Traits-Feed Efficiency	Feces	Day30, Control / Antibiotic
Family	Desulfovibrionaceae	Production Traits-Feed Efficiency	Feces	Day30, Feed additive / Antibiotic
Family	Desulfovibrionaceae	Production Traits-Feed Efficiency	Feces	Control, 15 Day / 0 day
Family	Desulfovibrionaceae	Production Traits-Feed Efficiency	Feces	Control, 30 Day / 0 day
Family	Desulfovibrionaceae	Production Traits-Feed Efficiency	Feces	Day0, Feed additive / Control
Family	Desulfovibrionaceae	Production Traits-Feed Efficiency	Feces	Control, 30 Day / 15 Day
Family	Desulfovibrionaceae	Production Traits-Feed Efficiency	Feces	Day15, Feed additive / Control
Family	Desulfovibrionaceae	Production Traits-Feed Efficiency	Feces	Day30, Feed additive / Control
Family	Desulfovibrionaceae	Production Traits-Feed Efficiency	Feces	Feed additive, 15 Day / 0 day
Family	Desulfovibrionaceae	Production Traits-Feed Efficiency	Feces	Feed additive, 30 Day / 0 day
Family	Desulfovibrionaceae	Production Traits-Feed Efficiency	Feces	Feed additive, 30 Day / 15 Day
Family	Elusimicrobiaceae	Production Traits-Feed Efficiency	Feces	Antibiotic, 15 Day / 0 day
Family	Elusimicrobiaceae	Production Traits-Feed Efficiency	Feces	Antibiotic, 30 Day / 0 day
Family	Elusimicrobiaceae	Production Traits-Feed Efficiency	Feces	Day0, Control / Antibiotic
Family	Elusimicrobiaceae	Production Traits-Feed Efficiency	Feces	Day0, Feed additive / Antibiotic
Family	Elusimicrobiaceae	Production Traits-Feed Efficiency	Feces	Antibiotic, 30 Day / 15 Day
Family	Elusimicrobiaceae	Production Traits-Feed Efficiency	Feces	Day15, Control / Antibiotic
Family	Elusimicrobiaceae	Production Traits-Feed Efficiency	Feces	Day15, Feed additive / Antibiotic
Family	Elusimicrobiaceae	Production Traits-Feed Efficiency	Feces	Day30, Control / Antibiotic
Family	Elusimicrobiaceae	Production Traits-Feed Efficiency	Feces	Day30, Feed additive / Antibiotic
Family	Elusimicrobiaceae	Production Traits-Feed Efficiency	Feces	Control, 15 Day / 0 day
Family	Elusimicrobiaceae	Production Traits-Feed Efficiency	Feces	Control, 30 Day / 0 day
Family	Elusimicrobiaceae	Production Traits-Feed Efficiency	Feces	Control, 30 Day / 15 Day
Family	Elusimicrobiaceae	Production Traits-Feed Efficiency	Feces	Day15, Feed additive / Control
Family	Elusimicrobiaceae	Production Traits-Feed Efficiency	Feces	Day30, Feed additive / Control
Family	Elusimicrobiaceae	Production Traits-Feed Efficiency	Feces	Feed additive, 15 Day / 0 day
Family	Elusimicrobiaceae	Production Traits-Feed Efficiency	Feces	Feed additive, 30 Day / 0 day
Family	Elusimicrobiaceae	Production Traits-Feed Efficiency	Feces	Feed additive, 30 Day / 15 Day
Family	Enterobacteriaceae	Production Traits-Feed Efficiency	Feces	Antibiotic, 15 Day / 0 day
Family	Enterobacteriaceae	Production Traits-Feed Efficiency	Feces	Antibiotic, 30 Day / 0 day
Family	Enterobacteriaceae	Production Traits-Feed Efficiency	Feces	Day0, Control / Antibiotic
Family	Enterobacteriaceae	Production Traits-Feed Efficiency	Feces	Day0, Feed additive / Antibiotic
Family	Enterobacteriaceae	Production Traits-Feed Efficiency	Feces	Antibiotic, 30 Day / 15 Day
Family	Enterobacteriaceae	Production Traits-Feed Efficiency	Feces	Day15, Control / Antibiotic
Family	Enterobacteriaceae	Production Traits-Feed Efficiency	Feces	Day15, Feed additive / Antibiotic
Family	Enterobacteriaceae	Production Traits-Feed Efficiency	Feces	Day30, Control / Antibiotic
Family	Enterobacteriaceae	Production Traits-Feed Efficiency	Feces	Day30, Feed additive / Antibiotic
Family	Enterobacteriaceae	Production Traits-Feed Efficiency	Feces	Control, 15 Day / 0 day
Family	Enterobacteriaceae	Production Traits-Feed Efficiency	Feces	Control, 30 Day / 0 day
Family	Enterobacteriaceae	Production Traits-Feed Efficiency	Feces	Day0, Feed additive / Control
Family	Enterobacteriaceae	Production Traits-Feed Efficiency	Feces	Control, 30 Day / 15 Day
Family	Enterobacteriaceae	Production Traits-Feed Efficiency	Feces	Day15, Feed additive / Control
Family	Enterobacteriaceae	Production Traits-Feed Efficiency	Feces	Day30, Feed additive / Control
Family	Enterobacteriaceae	Production Traits-Feed Efficiency	Feces	Feed additive, 15 Day / 0 day
Family	Enterobacteriaceae	Production Traits-Feed Efficiency	Feces	Feed additive, 30 Day / 0 day
Family	Enterobacteriaceae	Production Traits-Feed Efficiency	Feces	Feed additive, 30 Day / 15 Day
Family	Enterococcaceae	Production Traits-Feed Efficiency	Feces	Antibiotic, 15 Day / 0 day
Family	Enterococcaceae	Production Traits-Feed Efficiency	Feces	Antibiotic, 30 Day / 0 day
Family	Enterococcaceae	Production Traits-Feed Efficiency	Feces	Day0, Control / Antibiotic
Family	Enterococcaceae	Production Traits-Feed Efficiency	Feces	Day0, Feed additive / Antibiotic
Family	Enterococcaceae	Production Traits-Feed Efficiency	Feces	Antibiotic, 30 Day / 15 Day
Family	Enterococcaceae	Production Traits-Feed Efficiency	Feces	Day15, Control / Antibiotic
Family	Enterococcaceae	Production Traits-Feed Efficiency	Feces	Day15, Feed additive / Antibiotic
Family	Enterococcaceae	Production Traits-Feed Efficiency	Feces	Control, 15 Day / 0 day
Family	Enterococcaceae	Production Traits-Feed Efficiency	Feces	Control, 30 Day / 0 day
Family	Enterococcaceae	Production Traits-Feed Efficiency	Feces	Day0, Feed additive / Control
Family	Enterococcaceae	Production Traits-Feed Efficiency	Feces	Feed additive, 15 Day / 0 day
Family	Enterococcaceae	Production Traits-Feed Efficiency	Feces	Feed additive, 30 Day / 0 day
Family	Erysipelotrichaceae	Production Traits-Feed Efficiency	Feces	Antibiotic, 15 Day / 0 day
Family	Erysipelotrichaceae	Production Traits-Feed Efficiency	Feces	Antibiotic, 30 Day / 0 day
Family	Erysipelotrichaceae	Production Traits-Feed Efficiency	Feces	Day0, Control / Antibiotic
Family	Erysipelotrichaceae	Production Traits-Feed Efficiency	Feces	Day0, Feed additive / Antibiotic
Family	Erysipelotrichaceae	Production Traits-Feed Efficiency	Feces	Antibiotic, 30 Day / 15 Day
Family	Erysipelotrichaceae	Production Traits-Feed Efficiency	Feces	Day15, Control / Antibiotic
Family	Erysipelotrichaceae	Production Traits-Feed Efficiency	Feces	Day15, Feed additive / Antibiotic
Family	Erysipelotrichaceae	Production Traits-Feed Efficiency	Feces	Day30, Control / Antibiotic
Family	Erysipelotrichaceae	Production Traits-Feed Efficiency	Feces	Day30, Feed additive / Antibiotic
Family	Erysipelotrichaceae	Production Traits-Feed Efficiency	Feces	Control, 15 Day / 0 day
Family	Erysipelotrichaceae	Production Traits-Feed Efficiency	Feces	Control, 30 Day / 0 day
Family	Erysipelotrichaceae	Production Traits-Feed Efficiency	Feces	Day0, Feed additive / Control
Family	Erysipelotrichaceae	Production Traits-Feed Efficiency	Feces	Control, 30 Day / 15 Day
Family	Erysipelotrichaceae	Production Traits-Feed Efficiency	Feces	Day15, Feed additive / Control
Family	Erysipelotrichaceae	Production Traits-Feed Efficiency	Feces	Day30, Feed additive / Control
Family	Erysipelotrichaceae	Production Traits-Feed Efficiency	Feces	Feed additive, 15 Day / 0 day
Family	Erysipelotrichaceae	Production Traits-Feed Efficiency	Feces	Feed additive, 30 Day / 0 day
Family	Erysipelotrichaceae	Production Traits-Feed Efficiency	Feces	Feed additive, 30 Day / 15 Day
Family	Eubacteriaceae	Production Traits-Feed Efficiency	Feces	Antibiotic, 15 Day / 0 day
Family	Eubacteriaceae	Production Traits-Feed Efficiency	Feces	Antibiotic, 30 Day / 0 day
Family	Eubacteriaceae	Production Traits-Feed Efficiency	Feces	Day0, Control / Antibiotic
Family	Eubacteriaceae	Production Traits-Feed Efficiency	Feces	Day0, Feed additive / Antibiotic
Family	Eubacteriaceae	Production Traits-Feed Efficiency	Feces	Antibiotic, 30 Day / 15 Day
Family	Eubacteriaceae	Production Traits-Feed Efficiency	Feces	Day15, Control / Antibiotic
Family	Eubacteriaceae	Production Traits-Feed Efficiency	Feces	Day15, Feed additive / Antibiotic
Family	Eubacteriaceae	Production Traits-Feed Efficiency	Feces	Day30, Control / Antibiotic
Family	Eubacteriaceae	Production Traits-Feed Efficiency	Feces	Day30, Feed additive / Antibiotic
Family	Eubacteriaceae	Production Traits-Feed Efficiency	Feces	Control, 15 Day / 0 day
Family	Eubacteriaceae	Production Traits-Feed Efficiency	Feces	Control, 30 Day / 0 day
Family	Eubacteriaceae	Production Traits-Feed Efficiency	Feces	Day0, Feed additive / Control
Family	Eubacteriaceae	Production Traits-Feed Efficiency	Feces	Control, 30 Day / 15 Day
Family	Eubacteriaceae	Production Traits-Feed Efficiency	Feces	Day15, Feed additive / Control
Family	Eubacteriaceae	Production Traits-Feed Efficiency	Feces	Day30, Feed additive / Control
Family	Eubacteriaceae	Production Traits-Feed Efficiency	Feces	Feed additive, 15 Day / 0 day
Family	Eubacteriaceae	Production Traits-Feed Efficiency	Feces	Feed additive, 30 Day / 0 day
Family	Eubacteriaceae	Production Traits-Feed Efficiency	Feces	Feed additive, 30 Day / 15 Day
Family	Fibrobacteraceae	Production Traits-Feed Efficiency	Feces	Antibiotic, 15 Day / 0 day
Family	Fibrobacteraceae	Production Traits-Feed Efficiency	Feces	Antibiotic, 30 Day / 0 day
Family	Fibrobacteraceae	Production Traits-Feed Efficiency	Feces	Day0, Control / Antibiotic
Family	Fibrobacteraceae	Production Traits-Feed Efficiency	Feces	Day0, Feed additive / Antibiotic
Family	Fibrobacteraceae	Production Traits-Feed Efficiency	Feces	Day15, Control / Antibiotic
Family	Fibrobacteraceae	Production Traits-Feed Efficiency	Feces	Day15, Feed additive / Antibiotic
Family	Fibrobacteraceae	Production Traits-Feed Efficiency	Feces	Day30, Control / Antibiotic
Family	Fibrobacteraceae	Production Traits-Feed Efficiency	Feces	Day30, Feed additive / Antibiotic
Family	Fibrobacteraceae	Production Traits-Feed Efficiency	Feces	Control, 15 Day / 0 day
Family	Fibrobacteraceae	Production Traits-Feed Efficiency	Feces	Control, 30 Day / 0 day
Family	Fibrobacteraceae	Production Traits-Feed Efficiency	Feces	Day0, Feed additive / Control
Family	Fibrobacteraceae	Production Traits-Feed Efficiency	Feces	Control, 30 Day / 15 Day
Family	Fibrobacteraceae	Production Traits-Feed Efficiency	Feces	Day15, Feed additive / Control
Family	Fibrobacteraceae	Production Traits-Feed Efficiency	Feces	Day30, Feed additive / Control
Family	Fibrobacteraceae	Production Traits-Feed Efficiency	Feces	Feed additive, 15 Day / 0 day
Family	Fibrobacteraceae	Production Traits-Feed Efficiency	Feces	Feed additive, 30 Day / 0 day
Family	Fibrobacteraceae	Production Traits-Feed Efficiency	Feces	Feed additive, 30 Day / 15 Day
Family	Flavobacteriaceae	Production Traits-Feed Efficiency	Feces	Antibiotic, 15 Day / 0 day
Family	Flavobacteriaceae	Production Traits-Feed Efficiency	Feces	Antibiotic, 30 Day / 0 day
Family	Flavobacteriaceae	Production Traits-Feed Efficiency	Feces	Day0, Control / Antibiotic
Family	Flavobacteriaceae	Production Traits-Feed Efficiency	Feces	Day0, Feed additive / Antibiotic
Family	Flavobacteriaceae	Production Traits-Feed Efficiency	Feces	Antibiotic, 30 Day / 15 Day
Family	Flavobacteriaceae	Production Traits-Feed Efficiency	Feces	Day15, Control / Antibiotic
Family	Flavobacteriaceae	Production Traits-Feed Efficiency	Feces	Day15, Feed additive / Antibiotic
Family	Flavobacteriaceae	Production Traits-Feed Efficiency	Feces	Day30, Control / Antibiotic
Family	Flavobacteriaceae	Production Traits-Feed Efficiency	Feces	Day30, Feed additive / Antibiotic
Family	Flavobacteriaceae	Production Traits-Feed Efficiency	Feces	Control, 15 Day / 0 day
Family	Flavobacteriaceae	Production Traits-Feed Efficiency	Feces	Control, 30 Day / 0 day
Family	Flavobacteriaceae	Production Traits-Feed Efficiency	Feces	Day0, Feed additive / Control
Family	Flavobacteriaceae	Production Traits-Feed Efficiency	Feces	Control, 30 Day / 15 Day
Family	Flavobacteriaceae	Production Traits-Feed Efficiency	Feces	Day15, Feed additive / Control
Family	Flavobacteriaceae	Production Traits-Feed Efficiency	Feces	Day30, Feed additive / Control
Family	Flavobacteriaceae	Production Traits-Feed Efficiency	Feces	Feed additive, 15 Day / 0 day
Family	Flavobacteriaceae	Production Traits-Feed Efficiency	Feces	Feed additive, 30 Day / 0 day
Family	Flavobacteriaceae	Production Traits-Feed Efficiency	Feces	Feed additive, 30 Day / 15 Day
Family	Fusobacteriaceae	Production Traits-Feed Efficiency	Feces	Antibiotic, 15 Day / 0 day
Family	Fusobacteriaceae	Production Traits-Feed Efficiency	Feces	Antibiotic, 30 Day / 0 day
Family	Fusobacteriaceae	Production Traits-Feed Efficiency	Feces	Day0, Control / Antibiotic
Family	Fusobacteriaceae	Production Traits-Feed Efficiency	Feces	Day0, Feed additive / Antibiotic
Family	Fusobacteriaceae	Production Traits-Feed Efficiency	Feces	Day15, Feed additive / Antibiotic
Family	Fusobacteriaceae	Production Traits-Feed Efficiency	Feces	Day30, Control / Antibiotic
Family	Fusobacteriaceae	Production Traits-Feed Efficiency	Feces	Control, 15 Day / 0 day
Family	Fusobacteriaceae	Production Traits-Feed Efficiency	Feces	Control, 30 Day / 0 day
Family	Fusobacteriaceae	Production Traits-Feed Efficiency	Feces	Day0, Feed additive / Control
Family	Fusobacteriaceae	Production Traits-Feed Efficiency	Feces	Control, 30 Day / 15 Day
Family	Fusobacteriaceae	Production Traits-Feed Efficiency	Feces	Day15, Feed additive / Control
Family	Fusobacteriaceae	Production Traits-Feed Efficiency	Feces	Day30, Feed additive / Control
Family	Fusobacteriaceae	Production Traits-Feed Efficiency	Feces	Feed additive, 15 Day / 0 day
Family	Fusobacteriaceae	Production Traits-Feed Efficiency	Feces	Feed additive, 30 Day / 0 day
Family	Fusobacteriaceae	Production Traits-Feed Efficiency	Feces	Feed additive, 30 Day / 15 Day
Family	Helicobacteraceae	Production Traits-Feed Efficiency	Feces	Antibiotic, 15 Day / 0 day
Family	Helicobacteraceae	Production Traits-Feed Efficiency	Feces	Antibiotic, 30 Day / 0 day
Family	Helicobacteraceae	Production Traits-Feed Efficiency	Feces	Day0, Control / Antibiotic
Family	Helicobacteraceae	Production Traits-Feed Efficiency	Feces	Day0, Feed additive / Antibiotic
Family	Helicobacteraceae	Production Traits-Feed Efficiency	Feces	Antibiotic, 30 Day / 15 Day
Family	Helicobacteraceae	Production Traits-Feed Efficiency	Feces	Day15, Control / Antibiotic
Family	Helicobacteraceae	Production Traits-Feed Efficiency	Feces	Day15, Feed additive / Antibiotic
Family	Helicobacteraceae	Production Traits-Feed Efficiency	Feces	Day30, Control / Antibiotic
Family	Helicobacteraceae	Production Traits-Feed Efficiency	Feces	Day30, Feed additive / Antibiotic
Family	Helicobacteraceae	Production Traits-Feed Efficiency	Feces	Control, 15 Day / 0 day
Family	Helicobacteraceae	Production Traits-Feed Efficiency	Feces	Control, 30 Day / 0 day
Family	Helicobacteraceae	Production Traits-Feed Efficiency	Feces	Day0, Feed additive / Control
Family	Helicobacteraceae	Production Traits-Feed Efficiency	Feces	Control, 30 Day / 15 Day
Family	Helicobacteraceae	Production Traits-Feed Efficiency	Feces	Day15, Feed additive / Control
Family	Helicobacteraceae	Production Traits-Feed Efficiency	Feces	Day30, Feed additive / Control
Family	Helicobacteraceae	Production Traits-Feed Efficiency	Feces	Feed additive, 15 Day / 0 day
Family	Helicobacteraceae	Production Traits-Feed Efficiency	Feces	Feed additive, 30 Day / 0 day
Family	Helicobacteraceae	Production Traits-Feed Efficiency	Feces	Feed additive, 30 Day / 15 Day
Family	Lachnospiraceae	Production Traits-Feed Efficiency	Feces	Antibiotic, 15 Day / 0 day
Family	Lachnospiraceae	Production Traits-Feed Efficiency	Feces	Antibiotic, 30 Day / 0 day
Family	Lachnospiraceae	Production Traits-Feed Efficiency	Feces	Day0, Control / Antibiotic
Family	Lachnospiraceae	Production Traits-Feed Efficiency	Feces	Day0, Feed additive / Antibiotic
Family	Lachnospiraceae	Production Traits-Feed Efficiency	Feces	Antibiotic, 30 Day / 15 Day
Family	Lachnospiraceae	Production Traits-Feed Efficiency	Feces	Day15, Control / Antibiotic
Family	Lachnospiraceae	Production Traits-Feed Efficiency	Feces	Day15, Feed additive / Antibiotic
Family	Lachnospiraceae	Production Traits-Feed Efficiency	Feces	Day30, Control / Antibiotic
Family	Lachnospiraceae	Production Traits-Feed Efficiency	Feces	Day30, Feed additive / Antibiotic
Family	Lachnospiraceae	Production Traits-Feed Efficiency	Feces	Control, 15 Day / 0 day
Family	Lachnospiraceae	Production Traits-Feed Efficiency	Feces	Control, 30 Day / 0 day
Family	Lachnospiraceae	Production Traits-Feed Efficiency	Feces	Day0, Feed additive / Control
Family	Lachnospiraceae	Production Traits-Feed Efficiency	Feces	Control, 30 Day / 15 Day
Family	Lachnospiraceae	Production Traits-Feed Efficiency	Feces	Day15, Feed additive / Control
Family	Lachnospiraceae	Production Traits-Feed Efficiency	Feces	Day30, Feed additive / Control
Family	Lachnospiraceae	Production Traits-Feed Efficiency	Feces	Feed additive, 15 Day / 0 day
Family	Lachnospiraceae	Production Traits-Feed Efficiency	Feces	Feed additive, 30 Day / 0 day
Family	Lachnospiraceae	Production Traits-Feed Efficiency	Feces	Feed additive, 30 Day / 15 Day
Family	Lactobacillaceae	Production Traits-Feed Efficiency	Feces	Antibiotic, 15 Day / 0 day
Family	Lactobacillaceae	Production Traits-Feed Efficiency	Feces	Antibiotic, 30 Day / 0 day
Family	Lactobacillaceae	Production Traits-Feed Efficiency	Feces	Day0, Control / Antibiotic
Family	Lactobacillaceae	Production Traits-Feed Efficiency	Feces	Day0, Feed additive / Antibiotic
Family	Lactobacillaceae	Production Traits-Feed Efficiency	Feces	Antibiotic, 30 Day / 15 Day
Family	Lactobacillaceae	Production Traits-Feed Efficiency	Feces	Day15, Control / Antibiotic
Family	Lactobacillaceae	Production Traits-Feed Efficiency	Feces	Day15, Feed additive / Antibiotic
Family	Lactobacillaceae	Production Traits-Feed Efficiency	Feces	Day30, Control / Antibiotic
Family	Lactobacillaceae	Production Traits-Feed Efficiency	Feces	Day30, Feed additive / Antibiotic
Family	Lactobacillaceae	Production Traits-Feed Efficiency	Feces	Control, 15 Day / 0 day
Family	Lactobacillaceae	Production Traits-Feed Efficiency	Feces	Control, 30 Day / 0 day
Family	Lactobacillaceae	Production Traits-Feed Efficiency	Feces	Day0, Feed additive / Control
Family	Lactobacillaceae	Production Traits-Feed Efficiency	Feces	Control, 30 Day / 15 Day
Family	Lactobacillaceae	Production Traits-Feed Efficiency	Feces	Day15, Feed additive / Control
Family	Lactobacillaceae	Production Traits-Feed Efficiency	Feces	Day30, Feed additive / Control
Family	Lactobacillaceae	Production Traits-Feed Efficiency	Feces	Feed additive, 15 Day / 0 day
Family	Lactobacillaceae	Production Traits-Feed Efficiency	Feces	Feed additive, 30 Day / 0 day
Family	Lactobacillaceae	Production Traits-Feed Efficiency	Feces	Feed additive, 30 Day / 15 Day
Family	Micrococcaceae	Production Traits-Feed Efficiency	Feces	Antibiotic, 15 Day / 0 day
Family	Micrococcaceae	Production Traits-Feed Efficiency	Feces	Antibiotic, 30 Day / 0 day
Family	Micrococcaceae	Production Traits-Feed Efficiency	Feces	Day0, Control / Antibiotic
Family	Micrococcaceae	Production Traits-Feed Efficiency	Feces	Day0, Feed additive / Antibiotic
Family	Micrococcaceae	Production Traits-Feed Efficiency	Feces	Antibiotic, 30 Day / 15 Day
Family	Micrococcaceae	Production Traits-Feed Efficiency	Feces	Day15, Control / Antibiotic
Family	Micrococcaceae	Production Traits-Feed Efficiency	Feces	Day15, Feed additive / Antibiotic
Family	Micrococcaceae	Production Traits-Feed Efficiency	Feces	Day30, Control / Antibiotic
Family	Micrococcaceae	Production Traits-Feed Efficiency	Feces	Day30, Feed additive / Antibiotic
Family	Micrococcaceae	Production Traits-Feed Efficiency	Feces	Control, 15 Day / 0 day
Family	Micrococcaceae	Production Traits-Feed Efficiency	Feces	Control, 30 Day / 0 day
Family	Micrococcaceae	Production Traits-Feed Efficiency	Feces	Day0, Feed additive / Control
Family	Micrococcaceae	Production Traits-Feed Efficiency	Feces	Control, 30 Day / 15 Day
Family	Micrococcaceae	Production Traits-Feed Efficiency	Feces	Day15, Feed additive / Control
Family	Micrococcaceae	Production Traits-Feed Efficiency	Feces	Day30, Feed additive / Control
Family	Micrococcaceae	Production Traits-Feed Efficiency	Feces	Feed additive, 15 Day / 0 day
Family	Micrococcaceae	Production Traits-Feed Efficiency	Feces	Feed additive, 30 Day / 0 day
Family	Micrococcaceae	Production Traits-Feed Efficiency	Feces	Feed additive, 30 Day / 15 Day
Family	Oxalobacteraceae	Production Traits-Feed Efficiency	Feces	Antibiotic, 15 Day / 0 day
Family	Oxalobacteraceae	Production Traits-Feed Efficiency	Feces	Antibiotic, 30 Day / 0 day
Family	Oxalobacteraceae	Production Traits-Feed Efficiency	Feces	Day0, Control / Antibiotic
Family	Oxalobacteraceae	Production Traits-Feed Efficiency	Feces	Day0, Feed additive / Antibiotic
Family	Oxalobacteraceae	Production Traits-Feed Efficiency	Feces	Antibiotic, 30 Day / 15 Day
Family	Oxalobacteraceae	Production Traits-Feed Efficiency	Feces	Day15, Control / Antibiotic
Family	Oxalobacteraceae	Production Traits-Feed Efficiency	Feces	Day15, Feed additive / Antibiotic
Family	Oxalobacteraceae	Production Traits-Feed Efficiency	Feces	Day30, Control / Antibiotic
Family	Oxalobacteraceae	Production Traits-Feed Efficiency	Feces	Day30, Feed additive / Antibiotic
Family	Oxalobacteraceae	Production Traits-Feed Efficiency	Feces	Control, 15 Day / 0 day
Family	Oxalobacteraceae	Production Traits-Feed Efficiency	Feces	Control, 30 Day / 0 day
Family	Oxalobacteraceae	Production Traits-Feed Efficiency	Feces	Day0, Feed additive / Control
Family	Oxalobacteraceae	Production Traits-Feed Efficiency	Feces	Control, 30 Day / 15 Day
Family	Oxalobacteraceae	Production Traits-Feed Efficiency	Feces	Day15, Feed additive / Control
Family	Oxalobacteraceae	Production Traits-Feed Efficiency	Feces	Day30, Feed additive / Control
Family	Oxalobacteraceae	Production Traits-Feed Efficiency	Feces	Feed additive, 15 Day / 0 day
Family	Oxalobacteraceae	Production Traits-Feed Efficiency	Feces	Feed additive, 30 Day / 0 day
Family	Oxalobacteraceae	Production Traits-Feed Efficiency	Feces	Feed additive, 30 Day / 15 Day
Family	Pasteurellaceae	Production Traits-Feed Efficiency	Feces	Antibiotic, 15 Day / 0 day
Family	Pasteurellaceae	Production Traits-Feed Efficiency	Feces	Antibiotic, 30 Day / 0 day
Family	Pasteurellaceae	Production Traits-Feed Efficiency	Feces	Day0, Control / Antibiotic
Family	Pasteurellaceae	Production Traits-Feed Efficiency	Feces	Day0, Feed additive / Antibiotic
Family	Pasteurellaceae	Production Traits-Feed Efficiency	Feces	Day30, Control / Antibiotic
Family	Pasteurellaceae	Production Traits-Feed Efficiency	Feces	Control, 15 Day / 0 day
Family	Pasteurellaceae	Production Traits-Feed Efficiency	Feces	Control, 30 Day / 0 day
Family	Pasteurellaceae	Production Traits-Feed Efficiency	Feces	Day0, Feed additive / Control
Family	Pasteurellaceae	Production Traits-Feed Efficiency	Feces	Control, 30 Day / 15 Day
Family	Pasteurellaceae	Production Traits-Feed Efficiency	Feces	Day30, Feed additive / Control
Family	Pasteurellaceae	Production Traits-Feed Efficiency	Feces	Feed additive, 15 Day / 0 day
Family	Pasteurellaceae	Production Traits-Feed Efficiency	Feces	Feed additive, 30 Day / 0 day
Family	Peptococcaceae 1	Production Traits-Feed Efficiency	Feces	Antibiotic, 15 Day / 0 day
Family	Peptococcaceae 1	Production Traits-Feed Efficiency	Feces	Antibiotic, 30 Day / 0 day
Family	Peptococcaceae 1	Production Traits-Feed Efficiency	Feces	Day0, Control / Antibiotic
Family	Peptococcaceae 1	Production Traits-Feed Efficiency	Feces	Day0, Feed additive / Antibiotic
Family	Peptococcaceae 1	Production Traits-Feed Efficiency	Feces	Antibiotic, 30 Day / 15 Day
Family	Peptococcaceae 1	Production Traits-Feed Efficiency	Feces	Day15, Control / Antibiotic
Family	Peptococcaceae 1	Production Traits-Feed Efficiency	Feces	Day15, Feed additive / Antibiotic
Family	Peptococcaceae 1	Production Traits-Feed Efficiency	Feces	Day30, Control / Antibiotic
Family	Peptococcaceae 1	Production Traits-Feed Efficiency	Feces	Day30, Feed additive / Antibiotic
Family	Peptococcaceae 1	Production Traits-Feed Efficiency	Feces	Control, 15 Day / 0 day
Family	Peptococcaceae 1	Production Traits-Feed Efficiency	Feces	Control, 30 Day / 0 day
Family	Peptococcaceae 1	Production Traits-Feed Efficiency	Feces	Day0, Feed additive / Control
Family	Peptococcaceae 1	Production Traits-Feed Efficiency	Feces	Control, 30 Day / 15 Day
Family	Peptococcaceae 1	Production Traits-Feed Efficiency	Feces	Day15, Feed additive / Control
Family	Peptococcaceae 1	Production Traits-Feed Efficiency	Feces	Feed additive, 15 Day / 0 day
Family	Peptococcaceae 1	Production Traits-Feed Efficiency	Feces	Feed additive, 30 Day / 15 Day
Family	Peptostreptococcaceae	Production Traits-Feed Efficiency	Feces	Antibiotic, 15 Day / 0 day
Family	Peptostreptococcaceae	Production Traits-Feed Efficiency	Feces	Antibiotic, 30 Day / 0 day
Family	Peptostreptococcaceae	Production Traits-Feed Efficiency	Feces	Day0, Control / Antibiotic
Family	Peptostreptococcaceae	Production Traits-Feed Efficiency	Feces	Day0, Feed additive / Antibiotic
Family	Peptostreptococcaceae	Production Traits-Feed Efficiency	Feces	Antibiotic, 30 Day / 15 Day
Family	Peptostreptococcaceae	Production Traits-Feed Efficiency	Feces	Day15, Control / Antibiotic
Family	Peptostreptococcaceae	Production Traits-Feed Efficiency	Feces	Day15, Feed additive / Antibiotic
Family	Peptostreptococcaceae	Production Traits-Feed Efficiency	Feces	Day30, Control / Antibiotic
Family	Peptostreptococcaceae	Production Traits-Feed Efficiency	Feces	Day30, Feed additive / Antibiotic
Family	Peptostreptococcaceae	Production Traits-Feed Efficiency	Feces	Control, 15 Day / 0 day
Family	Peptostreptococcaceae	Production Traits-Feed Efficiency	Feces	Control, 30 Day / 0 day
Family	Peptostreptococcaceae	Production Traits-Feed Efficiency	Feces	Day0, Feed additive / Control
Family	Peptostreptococcaceae	Production Traits-Feed Efficiency	Feces	Control, 30 Day / 15 Day
Family	Peptostreptococcaceae	Production Traits-Feed Efficiency	Feces	Day15, Feed additive / Control
Family	Peptostreptococcaceae	Production Traits-Feed Efficiency	Feces	Day30, Feed additive / Control
Family	Peptostreptococcaceae	Production Traits-Feed Efficiency	Feces	Feed additive, 15 Day / 0 day
Family	Peptostreptococcaceae	Production Traits-Feed Efficiency	Feces	Feed additive, 30 Day / 0 day
Family	Peptostreptococcaceae	Production Traits-Feed Efficiency	Feces	Feed additive, 30 Day / 15 Day
Family	Porphyromonadaceae	Production Traits-Feed Efficiency	Feces	Antibiotic, 15 Day / 0 day
Family	Porphyromonadaceae	Production Traits-Feed Efficiency	Feces	Antibiotic, 30 Day / 0 day
Family	Porphyromonadaceae	Production Traits-Feed Efficiency	Feces	Day0, Control / Antibiotic
Family	Porphyromonadaceae	Production Traits-Feed Efficiency	Feces	Day0, Feed additive / Antibiotic
Family	Porphyromonadaceae	Production Traits-Feed Efficiency	Feces	Antibiotic, 30 Day / 15 Day
Family	Porphyromonadaceae	Production Traits-Feed Efficiency	Feces	Day15, Control / Antibiotic
Family	Porphyromonadaceae	Production Traits-Feed Efficiency	Feces	Day15, Feed additive / Antibiotic
Family	Porphyromonadaceae	Production Traits-Feed Efficiency	Feces	Day30, Control / Antibiotic
Family	Porphyromonadaceae	Production Traits-Feed Efficiency	Feces	Day30, Feed additive / Antibiotic
Family	Porphyromonadaceae	Production Traits-Feed Efficiency	Feces	Control, 15 Day / 0 day
Family	Porphyromonadaceae	Production Traits-Feed Efficiency	Feces	Control, 30 Day / 0 day
Family	Porphyromonadaceae	Production Traits-Feed Efficiency	Feces	Day0, Feed additive / Control
Family	Porphyromonadaceae	Production Traits-Feed Efficiency	Feces	Control, 30 Day / 15 Day
Family	Porphyromonadaceae	Production Traits-Feed Efficiency	Feces	Day15, Feed additive / Control
Family	Porphyromonadaceae	Production Traits-Feed Efficiency	Feces	Day30, Feed additive / Control
Family	Porphyromonadaceae	Production Traits-Feed Efficiency	Feces	Feed additive, 15 Day / 0 day
Family	Porphyromonadaceae	Production Traits-Feed Efficiency	Feces	Feed additive, 30 Day / 0 day
Family	Porphyromonadaceae	Production Traits-Feed Efficiency	Feces	Feed additive, 30 Day / 15 Day
Family	Prevotellaceae	Production Traits-Feed Efficiency	Feces	Antibiotic, 15 Day / 0 day
Family	Prevotellaceae	Production Traits-Feed Efficiency	Feces	Antibiotic, 30 Day / 0 day
Family	Prevotellaceae	Production Traits-Feed Efficiency	Feces	Day0, Control / Antibiotic
Family	Prevotellaceae	Production Traits-Feed Efficiency	Feces	Day0, Feed additive / Antibiotic
Family	Prevotellaceae	Production Traits-Feed Efficiency	Feces	Antibiotic, 30 Day / 15 Day
Family	Prevotellaceae	Production Traits-Feed Efficiency	Feces	Day15, Control / Antibiotic
Family	Prevotellaceae	Production Traits-Feed Efficiency	Feces	Day15, Feed additive / Antibiotic
Family	Prevotellaceae	Production Traits-Feed Efficiency	Feces	Day30, Control / Antibiotic
Family	Prevotellaceae	Production Traits-Feed Efficiency	Feces	Day30, Feed additive / Antibiotic
Family	Prevotellaceae	Production Traits-Feed Efficiency	Feces	Control, 15 Day / 0 day
Family	Prevotellaceae	Production Traits-Feed Efficiency	Feces	Control, 30 Day / 0 day
Family	Prevotellaceae	Production Traits-Feed Efficiency	Feces	Day0, Feed additive / Control
Family	Prevotellaceae	Production Traits-Feed Efficiency	Feces	Control, 30 Day / 15 Day
Family	Prevotellaceae	Production Traits-Feed Efficiency	Feces	Day15, Feed additive / Control
Family	Prevotellaceae	Production Traits-Feed Efficiency	Feces	Day30, Feed additive / Control
Family	Prevotellaceae	Production Traits-Feed Efficiency	Feces	Feed additive, 15 Day / 0 day
Family	Prevotellaceae	Production Traits-Feed Efficiency	Feces	Feed additive, 30 Day / 0 day
Family	Prevotellaceae	Production Traits-Feed Efficiency	Feces	Feed additive, 30 Day / 15 Day
Family	Rikenellaceae	Production Traits-Feed Efficiency	Feces	Antibiotic, 15 Day / 0 day
Family	Rikenellaceae	Production Traits-Feed Efficiency	Feces	Antibiotic, 30 Day / 0 day
Family	Rikenellaceae	Production Traits-Feed Efficiency	Feces	Day0, Control / Antibiotic
Family	Rikenellaceae	Production Traits-Feed Efficiency	Feces	Day0, Feed additive / Antibiotic
Family	Rikenellaceae	Production Traits-Feed Efficiency	Feces	Antibiotic, 30 Day / 15 Day
Family	Rikenellaceae	Production Traits-Feed Efficiency	Feces	Day15, Control / Antibiotic
Family	Rikenellaceae	Production Traits-Feed Efficiency	Feces	Day15, Feed additive / Antibiotic
Family	Rikenellaceae	Production Traits-Feed Efficiency	Feces	Day30, Control / Antibiotic
Family	Rikenellaceae	Production Traits-Feed Efficiency	Feces	Day30, Feed additive / Antibiotic
Family	Rikenellaceae	Production Traits-Feed Efficiency	Feces	Control, 15 Day / 0 day
Family	Rikenellaceae	Production Traits-Feed Efficiency	Feces	Control, 30 Day / 0 day
Family	Rikenellaceae	Production Traits-Feed Efficiency	Feces	Day0, Feed additive / Control
Family	Rikenellaceae	Production Traits-Feed Efficiency	Feces	Control, 30 Day / 15 Day
Family	Rikenellaceae	Production Traits-Feed Efficiency	Feces	Day15, Feed additive / Control
Family	Rikenellaceae	Production Traits-Feed Efficiency	Feces	Day30, Feed additive / Control
Family	Rikenellaceae	Production Traits-Feed Efficiency	Feces	Feed additive, 15 Day / 0 day
Family	Rikenellaceae	Production Traits-Feed Efficiency	Feces	Feed additive, 30 Day / 0 day
Family	Rikenellaceae	Production Traits-Feed Efficiency	Feces	Feed additive, 30 Day / 15 Day
Family	Ruminococcaceae	Production Traits-Feed Efficiency	Feces	Antibiotic, 15 Day / 0 day
Family	Ruminococcaceae	Production Traits-Feed Efficiency	Feces	Antibiotic, 30 Day / 0 day
Family	Ruminococcaceae	Production Traits-Feed Efficiency	Feces	Day0, Control / Antibiotic
Family	Ruminococcaceae	Production Traits-Feed Efficiency	Feces	Day0, Feed additive / Antibiotic
Family	Ruminococcaceae	Production Traits-Feed Efficiency	Feces	Antibiotic, 30 Day / 15 Day
Family	Ruminococcaceae	Production Traits-Feed Efficiency	Feces	Day15, Control / Antibiotic
Family	Ruminococcaceae	Production Traits-Feed Efficiency	Feces	Day15, Feed additive / Antibiotic
Family	Ruminococcaceae	Production Traits-Feed Efficiency	Feces	Day30, Control / Antibiotic
Family	Ruminococcaceae	Production Traits-Feed Efficiency	Feces	Day30, Feed additive / Antibiotic
Family	Ruminococcaceae	Production Traits-Feed Efficiency	Feces	Control, 15 Day / 0 day
Family	Ruminococcaceae	Production Traits-Feed Efficiency	Feces	Control, 30 Day / 0 day
Family	Ruminococcaceae	Production Traits-Feed Efficiency	Feces	Day0, Feed additive / Control
Family	Ruminococcaceae	Production Traits-Feed Efficiency	Feces	Control, 30 Day / 15 Day
Family	Ruminococcaceae	Production Traits-Feed Efficiency	Feces	Day15, Feed additive / Control
Family	Ruminococcaceae	Production Traits-Feed Efficiency	Feces	Day30, Feed additive / Control
Family	Ruminococcaceae	Production Traits-Feed Efficiency	Feces	Feed additive, 15 Day / 0 day
Family	Ruminococcaceae	Production Traits-Feed Efficiency	Feces	Feed additive, 30 Day / 0 day
Family	Ruminococcaceae	Production Traits-Feed Efficiency	Feces	Feed additive, 30 Day / 15 Day
Family	Spirochaetaceae	Production Traits-Feed Efficiency	Feces	Antibiotic, 15 Day / 0 day
Family	Spirochaetaceae	Production Traits-Feed Efficiency	Feces	Antibiotic, 30 Day / 0 day
Family	Spirochaetaceae	Production Traits-Feed Efficiency	Feces	Day0, Control / Antibiotic
Family	Spirochaetaceae	Production Traits-Feed Efficiency	Feces	Day0, Feed additive / Antibiotic
Family	Spirochaetaceae	Production Traits-Feed Efficiency	Feces	Antibiotic, 30 Day / 15 Day
Family	Spirochaetaceae	Production Traits-Feed Efficiency	Feces	Day15, Control / Antibiotic
Family	Spirochaetaceae	Production Traits-Feed Efficiency	Feces	Day15, Feed additive / Antibiotic
Family	Spirochaetaceae	Production Traits-Feed Efficiency	Feces	Day30, Control / Antibiotic
Family	Spirochaetaceae	Production Traits-Feed Efficiency	Feces	Day30, Feed additive / Antibiotic
Family	Spirochaetaceae	Production Traits-Feed Efficiency	Feces	Control, 15 Day / 0 day
Family	Spirochaetaceae	Production Traits-Feed Efficiency	Feces	Control, 30 Day / 0 day
Family	Spirochaetaceae	Production Traits-Feed Efficiency	Feces	Day0, Feed additive / Control
Family	Spirochaetaceae	Production Traits-Feed Efficiency	Feces	Control, 30 Day / 15 Day
Family	Spirochaetaceae	Production Traits-Feed Efficiency	Feces	Day15, Feed additive / Control
Family	Spirochaetaceae	Production Traits-Feed Efficiency	Feces	Day30, Feed additive / Control
Family	Spirochaetaceae	Production Traits-Feed Efficiency	Feces	Feed additive, 15 Day / 0 day
Family	Spirochaetaceae	Production Traits-Feed Efficiency	Feces	Feed additive, 30 Day / 0 day
Family	Spirochaetaceae	Production Traits-Feed Efficiency	Feces	Feed additive, 30 Day / 15 Day
Family	Streptococcaceae	Production Traits-Feed Efficiency	Feces	Antibiotic, 15 Day / 0 day
Family	Streptococcaceae	Production Traits-Feed Efficiency	Feces	Antibiotic, 30 Day / 0 day
Family	Streptococcaceae	Production Traits-Feed Efficiency	Feces	Day0, Control / Antibiotic
Family	Streptococcaceae	Production Traits-Feed Efficiency	Feces	Day0, Feed additive / Antibiotic
Family	Streptococcaceae	Production Traits-Feed Efficiency	Feces	Antibiotic, 30 Day / 15 Day
Family	Streptococcaceae	Production Traits-Feed Efficiency	Feces	Day15, Control / Antibiotic
Family	Streptococcaceae	Production Traits-Feed Efficiency	Feces	Day15, Feed additive / Antibiotic
Family	Streptococcaceae	Production Traits-Feed Efficiency	Feces	Day30, Control / Antibiotic
Family	Streptococcaceae	Production Traits-Feed Efficiency	Feces	Day30, Feed additive / Antibiotic
Family	Streptococcaceae	Production Traits-Feed Efficiency	Feces	Control, 15 Day / 0 day
Family	Streptococcaceae	Production Traits-Feed Efficiency	Feces	Control, 30 Day / 0 day
Family	Streptococcaceae	Production Traits-Feed Efficiency	Feces	Day0, Feed additive / Control
Family	Streptococcaceae	Production Traits-Feed Efficiency	Feces	Control, 30 Day / 15 Day
Family	Streptococcaceae	Production Traits-Feed Efficiency	Feces	Day15, Feed additive / Control
Family	Streptococcaceae	Production Traits-Feed Efficiency	Feces	Day30, Feed additive / Control
Family	Streptococcaceae	Production Traits-Feed Efficiency	Feces	Feed additive, 15 Day / 0 day
Family	Streptococcaceae	Production Traits-Feed Efficiency	Feces	Feed additive, 30 Day / 0 day
Family	Streptococcaceae	Production Traits-Feed Efficiency	Feces	Feed additive, 30 Day / 15 Day
Family	Succinivibrionaceae	Production Traits-Feed Efficiency	Feces	Antibiotic, 15 Day / 0 day
Family	Succinivibrionaceae	Production Traits-Feed Efficiency	Feces	Antibiotic, 30 Day / 0 day
Family	Succinivibrionaceae	Production Traits-Feed Efficiency	Feces	Day0, Control / Antibiotic
Family	Succinivibrionaceae	Production Traits-Feed Efficiency	Feces	Day0, Feed additive / Antibiotic
Family	Succinivibrionaceae	Production Traits-Feed Efficiency	Feces	Antibiotic, 30 Day / 15 Day
Family	Succinivibrionaceae	Production Traits-Feed Efficiency	Feces	Day15, Control / Antibiotic
Family	Succinivibrionaceae	Production Traits-Feed Efficiency	Feces	Day15, Feed additive / Antibiotic
Family	Succinivibrionaceae	Production Traits-Feed Efficiency	Feces	Day30, Control / Antibiotic
Family	Succinivibrionaceae	Production Traits-Feed Efficiency	Feces	Day30, Feed additive / Antibiotic
Family	Succinivibrionaceae	Production Traits-Feed Efficiency	Feces	Control, 15 Day / 0 day
Family	Succinivibrionaceae	Production Traits-Feed Efficiency	Feces	Control, 30 Day / 0 day
Family	Succinivibrionaceae	Production Traits-Feed Efficiency	Feces	Day0, Feed additive / Control
Family	Succinivibrionaceae	Production Traits-Feed Efficiency	Feces	Control, 30 Day / 15 Day
Family	Succinivibrionaceae	Production Traits-Feed Efficiency	Feces	Day15, Feed additive / Control
Family	Succinivibrionaceae	Production Traits-Feed Efficiency	Feces	Day30, Feed additive / Control
Family	Succinivibrionaceae	Production Traits-Feed Efficiency	Feces	Feed additive, 15 Day / 0 day
Family	Succinivibrionaceae	Production Traits-Feed Efficiency	Feces	Feed additive, 30 Day / 0 day
Family	Succinivibrionaceae	Production Traits-Feed Efficiency	Feces	Feed additive, 30 Day / 15 Day
Family	Sutterellaceae	Production Traits-Feed Efficiency	Feces	Antibiotic, 15 Day / 0 day
Family	Sutterellaceae	Production Traits-Feed Efficiency	Feces	Antibiotic, 30 Day / 0 day
Family	Sutterellaceae	Production Traits-Feed Efficiency	Feces	Day0, Control / Antibiotic
Family	Sutterellaceae	Production Traits-Feed Efficiency	Feces	Day0, Feed additive / Antibiotic
Family	Sutterellaceae	Production Traits-Feed Efficiency	Feces	Antibiotic, 30 Day / 15 Day
Family	Sutterellaceae	Production Traits-Feed Efficiency	Feces	Day15, Control / Antibiotic
Family	Sutterellaceae	Production Traits-Feed Efficiency	Feces	Day15, Feed additive / Antibiotic
Family	Sutterellaceae	Production Traits-Feed Efficiency	Feces	Day30, Control / Antibiotic
Family	Sutterellaceae	Production Traits-Feed Efficiency	Feces	Day30, Feed additive / Antibiotic
Family	Sutterellaceae	Production Traits-Feed Efficiency	Feces	Control, 15 Day / 0 day
Family	Sutterellaceae	Production Traits-Feed Efficiency	Feces	Control, 30 Day / 0 day
Family	Sutterellaceae	Production Traits-Feed Efficiency	Feces	Day0, Feed additive / Control
Family	Sutterellaceae	Production Traits-Feed Efficiency	Feces	Control, 30 Day / 15 Day
Family	Sutterellaceae	Production Traits-Feed Efficiency	Feces	Day15, Feed additive / Control
Family	Sutterellaceae	Production Traits-Feed Efficiency	Feces	Day30, Feed additive / Control
Family	Sutterellaceae	Production Traits-Feed Efficiency	Feces	Feed additive, 15 Day / 0 day
Family	Sutterellaceae	Production Traits-Feed Efficiency	Feces	Feed additive, 30 Day / 0 day
Family	Sutterellaceae	Production Traits-Feed Efficiency	Feces	Feed additive, 30 Day / 15 Day
Family	Synergistaceae	Production Traits-Feed Efficiency	Feces	Antibiotic, 15 Day / 0 day
Family	Synergistaceae	Production Traits-Feed Efficiency	Feces	Antibiotic, 30 Day / 0 day
Family	Synergistaceae	Production Traits-Feed Efficiency	Feces	Day0, Control / Antibiotic
Family	Synergistaceae	Production Traits-Feed Efficiency	Feces	Day0, Feed additive / Antibiotic
Family	Synergistaceae	Production Traits-Feed Efficiency	Feces	Antibiotic, 30 Day / 15 Day
Family	Synergistaceae	Production Traits-Feed Efficiency	Feces	Day15, Control / Antibiotic
Family	Synergistaceae	Production Traits-Feed Efficiency	Feces	Day15, Feed additive / Antibiotic
Family	Synergistaceae	Production Traits-Feed Efficiency	Feces	Day30, Control / Antibiotic
Family	Synergistaceae	Production Traits-Feed Efficiency	Feces	Day30, Feed additive / Antibiotic
Family	Synergistaceae	Production Traits-Feed Efficiency	Feces	Control, 15 Day / 0 day
Family	Synergistaceae	Production Traits-Feed Efficiency	Feces	Control, 30 Day / 0 day
Family	Synergistaceae	Production Traits-Feed Efficiency	Feces	Day0, Feed additive / Control
Family	Synergistaceae	Production Traits-Feed Efficiency	Feces	Control, 30 Day / 15 Day
Family	Synergistaceae	Production Traits-Feed Efficiency	Feces	Day15, Feed additive / Control
Family	Synergistaceae	Production Traits-Feed Efficiency	Feces	Day30, Feed additive / Control
Family	Synergistaceae	Production Traits-Feed Efficiency	Feces	Feed additive, 15 Day / 0 day
Family	Synergistaceae	Production Traits-Feed Efficiency	Feces	Feed additive, 30 Day / 0 day
Family	Synergistaceae	Production Traits-Feed Efficiency	Feces	Feed additive, 30 Day / 15 Day
Family	Veillonellaceae	Production Traits-Feed Efficiency	Feces	Antibiotic, 15 Day / 0 day
Family	Veillonellaceae	Production Traits-Feed Efficiency	Feces	Antibiotic, 30 Day / 0 day
Family	Veillonellaceae	Production Traits-Feed Efficiency	Feces	Day0, Control / Antibiotic
Family	Veillonellaceae	Production Traits-Feed Efficiency	Feces	Day0, Feed additive / Antibiotic
Family	Veillonellaceae	Production Traits-Feed Efficiency	Feces	Antibiotic, 30 Day / 15 Day
Family	Veillonellaceae	Production Traits-Feed Efficiency	Feces	Day15, Control / Antibiotic
Family	Veillonellaceae	Production Traits-Feed Efficiency	Feces	Day15, Feed additive / Antibiotic
Family	Veillonellaceae	Production Traits-Feed Efficiency	Feces	Day30, Control / Antibiotic
Family	Veillonellaceae	Production Traits-Feed Efficiency	Feces	Day30, Feed additive / Antibiotic
Family	Veillonellaceae	Production Traits-Feed Efficiency	Feces	Control, 15 Day / 0 day
Family	Veillonellaceae	Production Traits-Feed Efficiency	Feces	Control, 30 Day / 0 day
Family	Veillonellaceae	Production Traits-Feed Efficiency	Feces	Day0, Feed additive / Control
Family	Veillonellaceae	Production Traits-Feed Efficiency	Feces	Control, 30 Day / 15 Day
Family	Veillonellaceae	Production Traits-Feed Efficiency	Feces	Day15, Feed additive / Control
Family	Veillonellaceae	Production Traits-Feed Efficiency	Feces	Day30, Feed additive / Control
Family	Veillonellaceae	Production Traits-Feed Efficiency	Feces	Feed additive, 15 Day / 0 day
Family	Veillonellaceae	Production Traits-Feed Efficiency	Feces	Feed additive, 30 Day / 0 day
Family	Veillonellaceae	Production Traits-Feed Efficiency	Feces	Feed additive, 30 Day / 15 Day
Family	Victivallaceae	Production Traits-Feed Efficiency	Feces	Antibiotic, 15 Day / 0 day
Family	Victivallaceae	Production Traits-Feed Efficiency	Feces	Antibiotic, 30 Day / 0 day
Family	Victivallaceae	Production Traits-Feed Efficiency	Feces	Day0, Control / Antibiotic
Family	Victivallaceae	Production Traits-Feed Efficiency	Feces	Day0, Feed additive / Antibiotic
Family	Victivallaceae	Production Traits-Feed Efficiency	Feces	Control, 15 Day / 0 day
Family	Victivallaceae	Production Traits-Feed Efficiency	Feces	Control, 30 Day / 0 day
Family	Victivallaceae	Production Traits-Feed Efficiency	Feces	Day0, Feed additive / Control
Family	Victivallaceae	Production Traits-Feed Efficiency	Feces	Feed additive, 15 Day / 0 day
Family	Victivallaceae	Production Traits-Feed Efficiency	Feces	Feed additive, 30 Day / 0 day
Genus	Acetivibrio	Production Traits-Feed Efficiency	Feces	Antibiotic, 15 Day / 0 day
Genus	Acetivibrio	Production Traits-Feed Efficiency	Feces	Antibiotic, 30 Day / 0 day
Genus	Acetivibrio	Production Traits-Feed Efficiency	Feces	Antibiotic, 30 Day / 15 Day
Genus	Acetivibrio	Production Traits-Feed Efficiency	Feces	Day15, Control / Antibiotic
Genus	Acetivibrio	Production Traits-Feed Efficiency	Feces	Day15, Feed additive / Antibiotic
Genus	Acetivibrio	Production Traits-Feed Efficiency	Feces	Day30, Control / Antibiotic
Genus	Acetivibrio	Production Traits-Feed Efficiency	Feces	Day30, Feed additive / Antibiotic
Genus	Acetivibrio	Production Traits-Feed Efficiency	Feces	Control, 15 Day / 0 day
Genus	Acetivibrio	Production Traits-Feed Efficiency	Feces	Control, 30 Day / 0 day
Genus	Acetivibrio	Production Traits-Feed Efficiency	Feces	Control, 30 Day / 15 Day
Genus	Acetivibrio	Production Traits-Feed Efficiency	Feces	Day15, Feed additive / Control
Genus	Acetivibrio	Production Traits-Feed Efficiency	Feces	Day30, Feed additive / Control
Genus	Acetivibrio	Production Traits-Feed Efficiency	Feces	Feed additive, 15 Day / 0 day
Genus	Acetivibrio	Production Traits-Feed Efficiency	Feces	Feed additive, 30 Day / 0 day
Genus	Acetivibrio	Production Traits-Feed Efficiency	Feces	Feed additive, 30 Day / 15 Day
Genus	Acidaminococcus	Production Traits-Feed Efficiency	Feces	Antibiotic, 15 Day / 0 day
Genus	Acidaminococcus	Production Traits-Feed Efficiency	Feces	Antibiotic, 30 Day / 0 day
Genus	Acidaminococcus	Production Traits-Feed Efficiency	Feces	Day0, Control / Antibiotic
Genus	Acidaminococcus	Production Traits-Feed Efficiency	Feces	Day0, Feed additive / Antibiotic
Genus	Acidaminococcus	Production Traits-Feed Efficiency	Feces	Antibiotic, 30 Day / 15 Day
Genus	Acidaminococcus	Production Traits-Feed Efficiency	Feces	Day15, Control / Antibiotic
Genus	Acidaminococcus	Production Traits-Feed Efficiency	Feces	Day15, Feed additive / Antibiotic
Genus	Acidaminococcus	Production Traits-Feed Efficiency	Feces	Day30, Control / Antibiotic
Genus	Acidaminococcus	Production Traits-Feed Efficiency	Feces	Day30, Feed additive / Antibiotic
Genus	Acidaminococcus	Production Traits-Feed Efficiency	Feces	Control, 15 Day / 0 day
Genus	Acidaminococcus	Production Traits-Feed Efficiency	Feces	Control, 30 Day / 0 day
Genus	Acidaminococcus	Production Traits-Feed Efficiency	Feces	Day0, Feed additive / Control
Genus	Acidaminococcus	Production Traits-Feed Efficiency	Feces	Control, 30 Day / 15 Day
Genus	Acidaminococcus	Production Traits-Feed Efficiency	Feces	Day15, Feed additive / Control
Genus	Acidaminococcus	Production Traits-Feed Efficiency	Feces	Day30, Feed additive / Control
Genus	Acidaminococcus	Production Traits-Feed Efficiency	Feces	Feed additive, 15 Day / 0 day
Genus	Acidaminococcus	Production Traits-Feed Efficiency	Feces	Feed additive, 30 Day / 0 day
Genus	Acidaminococcus	Production Traits-Feed Efficiency	Feces	Feed additive, 30 Day / 15 Day
Genus	Actinobacillus	Production Traits-Feed Efficiency	Feces	Antibiotic, 15 Day / 0 day
Genus	Actinobacillus	Production Traits-Feed Efficiency	Feces	Antibiotic, 30 Day / 0 day
Genus	Actinobacillus	Production Traits-Feed Efficiency	Feces	Day0, Control / Antibiotic
Genus	Actinobacillus	Production Traits-Feed Efficiency	Feces	Day0, Feed additive / Antibiotic
Genus	Actinobacillus	Production Traits-Feed Efficiency	Feces	Day30, Control / Antibiotic
Genus	Actinobacillus	Production Traits-Feed Efficiency	Feces	Control, 15 Day / 0 day
Genus	Actinobacillus	Production Traits-Feed Efficiency	Feces	Control, 30 Day / 0 day
Genus	Actinobacillus	Production Traits-Feed Efficiency	Feces	Day0, Feed additive / Control
Genus	Actinobacillus	Production Traits-Feed Efficiency	Feces	Control, 30 Day / 15 Day
Genus	Actinobacillus	Production Traits-Feed Efficiency	Feces	Day30, Feed additive / Control
Genus	Actinobacillus	Production Traits-Feed Efficiency	Feces	Feed additive, 15 Day / 0 day
Genus	Actinobacillus	Production Traits-Feed Efficiency	Feces	Feed additive, 30 Day / 0 day
Genus	Alistipes	Production Traits-Feed Efficiency	Feces	Antibiotic, 15 Day / 0 day
Genus	Alistipes	Production Traits-Feed Efficiency	Feces	Antibiotic, 30 Day / 0 day
Genus	Alistipes	Production Traits-Feed Efficiency	Feces	Day0, Control / Antibiotic
Genus	Alistipes	Production Traits-Feed Efficiency	Feces	Day0, Feed additive / Antibiotic
Genus	Alistipes	Production Traits-Feed Efficiency	Feces	Antibiotic, 30 Day / 15 Day
Genus	Alistipes	Production Traits-Feed Efficiency	Feces	Day15, Control / Antibiotic
Genus	Alistipes	Production Traits-Feed Efficiency	Feces	Day15, Feed additive / Antibiotic
Genus	Alistipes	Production Traits-Feed Efficiency	Feces	Day30, Control / Antibiotic
Genus	Alistipes	Production Traits-Feed Efficiency	Feces	Day30, Feed additive / Antibiotic
Genus	Alistipes	Production Traits-Feed Efficiency	Feces	Control, 15 Day / 0 day
Genus	Alistipes	Production Traits-Feed Efficiency	Feces	Control, 30 Day / 0 day
Genus	Alistipes	Production Traits-Feed Efficiency	Feces	Day0, Feed additive / Control
Genus	Alistipes	Production Traits-Feed Efficiency	Feces	Control, 30 Day / 15 Day
Genus	Alistipes	Production Traits-Feed Efficiency	Feces	Day15, Feed additive / Control
Genus	Alistipes	Production Traits-Feed Efficiency	Feces	Day30, Feed additive / Control
Genus	Alistipes	Production Traits-Feed Efficiency	Feces	Feed additive, 15 Day / 0 day
Genus	Alistipes	Production Traits-Feed Efficiency	Feces	Feed additive, 30 Day / 0 day
Genus	Alistipes	Production Traits-Feed Efficiency	Feces	Feed additive, 30 Day / 15 Day
Genus	Allisonella	Production Traits-Feed Efficiency	Feces	Antibiotic, 15 Day / 0 day
Genus	Allisonella	Production Traits-Feed Efficiency	Feces	Antibiotic, 30 Day / 0 day
Genus	Allisonella	Production Traits-Feed Efficiency	Feces	Day0, Control / Antibiotic
Genus	Allisonella	Production Traits-Feed Efficiency	Feces	Day0, Feed additive / Antibiotic
Genus	Allisonella	Production Traits-Feed Efficiency	Feces	Antibiotic, 30 Day / 15 Day
Genus	Allisonella	Production Traits-Feed Efficiency	Feces	Day15, Control / Antibiotic
Genus	Allisonella	Production Traits-Feed Efficiency	Feces	Day15, Feed additive / Antibiotic
Genus	Allisonella	Production Traits-Feed Efficiency	Feces	Day30, Control / Antibiotic
Genus	Allisonella	Production Traits-Feed Efficiency	Feces	Day30, Feed additive / Antibiotic
Genus	Allisonella	Production Traits-Feed Efficiency	Feces	Control, 15 Day / 0 day
Genus	Allisonella	Production Traits-Feed Efficiency	Feces	Control, 30 Day / 0 day
Genus	Allisonella	Production Traits-Feed Efficiency	Feces	Day0, Feed additive / Control
Genus	Allisonella	Production Traits-Feed Efficiency	Feces	Control, 30 Day / 15 Day
Genus	Allisonella	Production Traits-Feed Efficiency	Feces	Day15, Feed additive / Control
Genus	Allisonella	Production Traits-Feed Efficiency	Feces	Day30, Feed additive / Control
Genus	Allisonella	Production Traits-Feed Efficiency	Feces	Feed additive, 15 Day / 0 day
Genus	Allisonella	Production Traits-Feed Efficiency	Feces	Feed additive, 30 Day / 0 day
Genus	Allisonella	Production Traits-Feed Efficiency	Feces	Feed additive, 30 Day / 15 Day
Genus	Alloprevotella	Production Traits-Feed Efficiency	Feces	Antibiotic, 15 Day / 0 day
Genus	Alloprevotella	Production Traits-Feed Efficiency	Feces	Antibiotic, 30 Day / 0 day
Genus	Alloprevotella	Production Traits-Feed Efficiency	Feces	Day0, Control / Antibiotic
Genus	Alloprevotella	Production Traits-Feed Efficiency	Feces	Day0, Feed additive / Antibiotic
Genus	Alloprevotella	Production Traits-Feed Efficiency	Feces	Antibiotic, 30 Day / 15 Day
Genus	Alloprevotella	Production Traits-Feed Efficiency	Feces	Day15, Control / Antibiotic
Genus	Alloprevotella	Production Traits-Feed Efficiency	Feces	Day15, Feed additive / Antibiotic
Genus	Alloprevotella	Production Traits-Feed Efficiency	Feces	Day30, Control / Antibiotic
Genus	Alloprevotella	Production Traits-Feed Efficiency	Feces	Day30, Feed additive / Antibiotic
Genus	Alloprevotella	Production Traits-Feed Efficiency	Feces	Control, 15 Day / 0 day
Genus	Alloprevotella	Production Traits-Feed Efficiency	Feces	Control, 30 Day / 0 day
Genus	Alloprevotella	Production Traits-Feed Efficiency	Feces	Day0, Feed additive / Control
Genus	Alloprevotella	Production Traits-Feed Efficiency	Feces	Control, 30 Day / 15 Day
Genus	Alloprevotella	Production Traits-Feed Efficiency	Feces	Day15, Feed additive / Control
Genus	Alloprevotella	Production Traits-Feed Efficiency	Feces	Day30, Feed additive / Control
Genus	Alloprevotella	Production Traits-Feed Efficiency	Feces	Feed additive, 15 Day / 0 day
Genus	Alloprevotella	Production Traits-Feed Efficiency	Feces	Feed additive, 30 Day / 0 day
Genus	Alloprevotella	Production Traits-Feed Efficiency	Feces	Feed additive, 30 Day / 15 Day
Genus	Anaerobiospirillum	Production Traits-Feed Efficiency	Feces	Antibiotic, 15 Day / 0 day
Genus	Anaerobiospirillum	Production Traits-Feed Efficiency	Feces	Antibiotic, 30 Day / 0 day
Genus	Anaerobiospirillum	Production Traits-Feed Efficiency	Feces	Day0, Control / Antibiotic
Genus	Anaerobiospirillum	Production Traits-Feed Efficiency	Feces	Day0, Feed additive / Antibiotic
Genus	Anaerobiospirillum	Production Traits-Feed Efficiency	Feces	Antibiotic, 30 Day / 15 Day
Genus	Anaerobiospirillum	Production Traits-Feed Efficiency	Feces	Day15, Control / Antibiotic
Genus	Anaerobiospirillum	Production Traits-Feed Efficiency	Feces	Day15, Feed additive / Antibiotic
Genus	Anaerobiospirillum	Production Traits-Feed Efficiency	Feces	Day30, Control / Antibiotic
Genus	Anaerobiospirillum	Production Traits-Feed Efficiency	Feces	Day30, Feed additive / Antibiotic
Genus	Anaerobiospirillum	Production Traits-Feed Efficiency	Feces	Control, 15 Day / 0 day
Genus	Anaerobiospirillum	Production Traits-Feed Efficiency	Feces	Control, 30 Day / 0 day
Genus	Anaerobiospirillum	Production Traits-Feed Efficiency	Feces	Day0, Feed additive / Control
Genus	Anaerobiospirillum	Production Traits-Feed Efficiency	Feces	Control, 30 Day / 15 Day
Genus	Anaerobiospirillum	Production Traits-Feed Efficiency	Feces	Day15, Feed additive / Control
Genus	Anaerobiospirillum	Production Traits-Feed Efficiency	Feces	Day30, Feed additive / Control
Genus	Anaerobiospirillum	Production Traits-Feed Efficiency	Feces	Feed additive, 15 Day / 0 day
Genus	Anaerobiospirillum	Production Traits-Feed Efficiency	Feces	Feed additive, 30 Day / 0 day
Genus	Anaerobiospirillum	Production Traits-Feed Efficiency	Feces	Feed additive, 30 Day / 15 Day
Genus	Anaeroplasma	Production Traits-Feed Efficiency	Feces	Day15, Feed additive / Antibiotic
Genus	Anaeroplasma	Production Traits-Feed Efficiency	Feces	Day30, Control / Antibiotic
Genus	Anaeroplasma	Production Traits-Feed Efficiency	Feces	Day30, Feed additive / Antibiotic
Genus	Anaeroplasma	Production Traits-Feed Efficiency	Feces	Control, 30 Day / 0 day
Genus	Anaeroplasma	Production Traits-Feed Efficiency	Feces	Control, 30 Day / 15 Day
Genus	Anaeroplasma	Production Traits-Feed Efficiency	Feces	Day15, Feed additive / Control
Genus	Anaeroplasma	Production Traits-Feed Efficiency	Feces	Day30, Feed additive / Control
Genus	Anaeroplasma	Production Traits-Feed Efficiency	Feces	Feed additive, 15 Day / 0 day
Genus	Anaeroplasma	Production Traits-Feed Efficiency	Feces	Feed additive, 30 Day / 0 day
Genus	Anaeroplasma	Production Traits-Feed Efficiency	Feces	Feed additive, 30 Day / 15 Day
Genus	Anaerotruncus	Production Traits-Feed Efficiency	Feces	Antibiotic, 15 Day / 0 day
Genus	Anaerotruncus	Production Traits-Feed Efficiency	Feces	Antibiotic, 30 Day / 0 day
Genus	Anaerotruncus	Production Traits-Feed Efficiency	Feces	Day0, Control / Antibiotic
Genus	Anaerotruncus	Production Traits-Feed Efficiency	Feces	Day0, Feed additive / Antibiotic
Genus	Anaerotruncus	Production Traits-Feed Efficiency	Feces	Control, 15 Day / 0 day
Genus	Anaerotruncus	Production Traits-Feed Efficiency	Feces	Control, 30 Day / 0 day
Genus	Anaerotruncus	Production Traits-Feed Efficiency	Feces	Day0, Feed additive / Control
Genus	Anaerotruncus	Production Traits-Feed Efficiency	Feces	Feed additive, 15 Day / 0 day
Genus	Anaerotruncus	Production Traits-Feed Efficiency	Feces	Feed additive, 30 Day / 0 day
Genus	Anaerovibrio	Production Traits-Feed Efficiency	Feces	Antibiotic, 15 Day / 0 day
Genus	Anaerovibrio	Production Traits-Feed Efficiency	Feces	Antibiotic, 30 Day / 0 day
Genus	Anaerovibrio	Production Traits-Feed Efficiency	Feces	Day0, Control / Antibiotic
Genus	Anaerovibrio	Production Traits-Feed Efficiency	Feces	Day0, Feed additive / Antibiotic
Genus	Anaerovibrio	Production Traits-Feed Efficiency	Feces	Antibiotic, 30 Day / 15 Day
Genus	Anaerovibrio	Production Traits-Feed Efficiency	Feces	Day15, Control / Antibiotic
Genus	Anaerovibrio	Production Traits-Feed Efficiency	Feces	Day15, Feed additive / Antibiotic
Genus	Anaerovibrio	Production Traits-Feed Efficiency	Feces	Day30, Control / Antibiotic
Genus	Anaerovibrio	Production Traits-Feed Efficiency	Feces	Day30, Feed additive / Antibiotic
Genus	Anaerovibrio	Production Traits-Feed Efficiency	Feces	Control, 15 Day / 0 day
Genus	Anaerovibrio	Production Traits-Feed Efficiency	Feces	Control, 30 Day / 0 day
Genus	Anaerovibrio	Production Traits-Feed Efficiency	Feces	Day0, Feed additive / Control
Genus	Anaerovibrio	Production Traits-Feed Efficiency	Feces	Control, 30 Day / 15 Day
Genus	Anaerovibrio	Production Traits-Feed Efficiency	Feces	Day15, Feed additive / Control
Genus	Anaerovibrio	Production Traits-Feed Efficiency	Feces	Day30, Feed additive / Control
Genus	Anaerovibrio	Production Traits-Feed Efficiency	Feces	Feed additive, 15 Day / 0 day
Genus	Anaerovibrio	Production Traits-Feed Efficiency	Feces	Feed additive, 30 Day / 0 day
Genus	Anaerovibrio	Production Traits-Feed Efficiency	Feces	Feed additive, 30 Day / 15 Day
Genus	Anaerovorax	Production Traits-Feed Efficiency	Feces	Antibiotic, 15 Day / 0 day
Genus	Anaerovorax	Production Traits-Feed Efficiency	Feces	Antibiotic, 30 Day / 0 day
Genus	Anaerovorax	Production Traits-Feed Efficiency	Feces	Day0, Control / Antibiotic
Genus	Anaerovorax	Production Traits-Feed Efficiency	Feces	Day0, Feed additive / Antibiotic
Genus	Anaerovorax	Production Traits-Feed Efficiency	Feces	Antibiotic, 30 Day / 15 Day
Genus	Anaerovorax	Production Traits-Feed Efficiency	Feces	Day15, Control / Antibiotic
Genus	Anaerovorax	Production Traits-Feed Efficiency	Feces	Day15, Feed additive / Antibiotic
Genus	Anaerovorax	Production Traits-Feed Efficiency	Feces	Day30, Control / Antibiotic
Genus	Anaerovorax	Production Traits-Feed Efficiency	Feces	Day30, Feed additive / Antibiotic
Genus	Anaerovorax	Production Traits-Feed Efficiency	Feces	Control, 15 Day / 0 day
Genus	Anaerovorax	Production Traits-Feed Efficiency	Feces	Control, 30 Day / 0 day
Genus	Anaerovorax	Production Traits-Feed Efficiency	Feces	Day0, Feed additive / Control
Genus	Anaerovorax	Production Traits-Feed Efficiency	Feces	Control, 30 Day / 15 Day
Genus	Anaerovorax	Production Traits-Feed Efficiency	Feces	Day15, Feed additive / Control
Genus	Anaerovorax	Production Traits-Feed Efficiency	Feces	Day30, Feed additive / Control
Genus	Anaerovorax	Production Traits-Feed Efficiency	Feces	Feed additive, 15 Day / 0 day
Genus	Anaerovorax	Production Traits-Feed Efficiency	Feces	Feed additive, 30 Day / 0 day
Genus	Anaerovorax	Production Traits-Feed Efficiency	Feces	Feed additive, 30 Day / 15 Day
Genus	Asteroleplasma	Production Traits-Feed Efficiency	Feces	Antibiotic, 15 Day / 0 day
Genus	Asteroleplasma	Production Traits-Feed Efficiency	Feces	Antibiotic, 30 Day / 0 day
Genus	Asteroleplasma	Production Traits-Feed Efficiency	Feces	Day0, Control / Antibiotic
Genus	Asteroleplasma	Production Traits-Feed Efficiency	Feces	Day0, Feed additive / Antibiotic
Genus	Asteroleplasma	Production Traits-Feed Efficiency	Feces	Antibiotic, 30 Day / 15 Day
Genus	Asteroleplasma	Production Traits-Feed Efficiency	Feces	Day15, Control / Antibiotic
Genus	Asteroleplasma	Production Traits-Feed Efficiency	Feces	Day15, Feed additive / Antibiotic
Genus	Asteroleplasma	Production Traits-Feed Efficiency	Feces	Day30, Control / Antibiotic
Genus	Asteroleplasma	Production Traits-Feed Efficiency	Feces	Day30, Feed additive / Antibiotic
Genus	Asteroleplasma	Production Traits-Feed Efficiency	Feces	Control, 15 Day / 0 day
Genus	Asteroleplasma	Production Traits-Feed Efficiency	Feces	Control, 30 Day / 0 day
Genus	Asteroleplasma	Production Traits-Feed Efficiency	Feces	Day0, Feed additive / Control
Genus	Asteroleplasma	Production Traits-Feed Efficiency	Feces	Control, 30 Day / 15 Day
Genus	Asteroleplasma	Production Traits-Feed Efficiency	Feces	Day15, Feed additive / Control
Genus	Asteroleplasma	Production Traits-Feed Efficiency	Feces	Day30, Feed additive / Control
Genus	Asteroleplasma	Production Traits-Feed Efficiency	Feces	Feed additive, 15 Day / 0 day
Genus	Asteroleplasma	Production Traits-Feed Efficiency	Feces	Feed additive, 30 Day / 0 day
Genus	Asteroleplasma	Production Traits-Feed Efficiency	Feces	Feed additive, 30 Day / 15 Day
Genus	Bacteroides	Production Traits-Feed Efficiency	Feces	Antibiotic, 15 Day / 0 day
Genus	Bacteroides	Production Traits-Feed Efficiency	Feces	Antibiotic, 30 Day / 0 day
Genus	Bacteroides	Production Traits-Feed Efficiency	Feces	Day0, Control / Antibiotic
Genus	Bacteroides	Production Traits-Feed Efficiency	Feces	Day0, Feed additive / Antibiotic
Genus	Bacteroides	Production Traits-Feed Efficiency	Feces	Antibiotic, 30 Day / 15 Day
Genus	Bacteroides	Production Traits-Feed Efficiency	Feces	Day15, Control / Antibiotic
Genus	Bacteroides	Production Traits-Feed Efficiency	Feces	Day15, Feed additive / Antibiotic
Genus	Bacteroides	Production Traits-Feed Efficiency	Feces	Day30, Control / Antibiotic
Genus	Bacteroides	Production Traits-Feed Efficiency	Feces	Day30, Feed additive / Antibiotic
Genus	Bacteroides	Production Traits-Feed Efficiency	Feces	Control, 15 Day / 0 day
Genus	Bacteroides	Production Traits-Feed Efficiency	Feces	Control, 30 Day / 0 day
Genus	Bacteroides	Production Traits-Feed Efficiency	Feces	Day0, Feed additive / Control
Genus	Bacteroides	Production Traits-Feed Efficiency	Feces	Control, 30 Day / 15 Day
Genus	Bacteroides	Production Traits-Feed Efficiency	Feces	Day15, Feed additive / Control
Genus	Bacteroides	Production Traits-Feed Efficiency	Feces	Day30, Feed additive / Control
Genus	Bacteroides	Production Traits-Feed Efficiency	Feces	Feed additive, 15 Day / 0 day
Genus	Bacteroides	Production Traits-Feed Efficiency	Feces	Feed additive, 30 Day / 0 day
Genus	Bacteroides	Production Traits-Feed Efficiency	Feces	Feed additive, 30 Day / 15 Day
Genus	Barnesiella	Production Traits-Feed Efficiency	Feces	Antibiotic, 15 Day / 0 day
Genus	Barnesiella	Production Traits-Feed Efficiency	Feces	Antibiotic, 30 Day / 0 day
Genus	Barnesiella	Production Traits-Feed Efficiency	Feces	Day0, Control / Antibiotic
Genus	Barnesiella	Production Traits-Feed Efficiency	Feces	Day0, Feed additive / Antibiotic
Genus	Barnesiella	Production Traits-Feed Efficiency	Feces	Antibiotic, 30 Day / 15 Day
Genus	Barnesiella	Production Traits-Feed Efficiency	Feces	Day15, Control / Antibiotic
Genus	Barnesiella	Production Traits-Feed Efficiency	Feces	Day15, Feed additive / Antibiotic
Genus	Barnesiella	Production Traits-Feed Efficiency	Feces	Day30, Control / Antibiotic
Genus	Barnesiella	Production Traits-Feed Efficiency	Feces	Day30, Feed additive / Antibiotic
Genus	Barnesiella	Production Traits-Feed Efficiency	Feces	Control, 15 Day / 0 day
Genus	Barnesiella	Production Traits-Feed Efficiency	Feces	Control, 30 Day / 0 day
Genus	Barnesiella	Production Traits-Feed Efficiency	Feces	Day0, Feed additive / Control
Genus	Barnesiella	Production Traits-Feed Efficiency	Feces	Control, 30 Day / 15 Day
Genus	Barnesiella	Production Traits-Feed Efficiency	Feces	Day15, Feed additive / Control
Genus	Barnesiella	Production Traits-Feed Efficiency	Feces	Day30, Feed additive / Control
Genus	Barnesiella	Production Traits-Feed Efficiency	Feces	Feed additive, 15 Day / 0 day
Genus	Barnesiella	Production Traits-Feed Efficiency	Feces	Feed additive, 30 Day / 0 day
Genus	Barnesiella	Production Traits-Feed Efficiency	Feces	Feed additive, 30 Day / 15 Day
Genus	Bilophila	Production Traits-Feed Efficiency	Feces	Antibiotic, 15 Day / 0 day
Genus	Bilophila	Production Traits-Feed Efficiency	Feces	Antibiotic, 30 Day / 0 day
Genus	Bilophila	Production Traits-Feed Efficiency	Feces	Day0, Control / Antibiotic
Genus	Bilophila	Production Traits-Feed Efficiency	Feces	Day0, Feed additive / Antibiotic
Genus	Bilophila	Production Traits-Feed Efficiency	Feces	Day15, Control / Antibiotic
Genus	Bilophila	Production Traits-Feed Efficiency	Feces	Day15, Feed additive / Antibiotic
Genus	Bilophila	Production Traits-Feed Efficiency	Feces	Day30, Control / Antibiotic
Genus	Bilophila	Production Traits-Feed Efficiency	Feces	Control, 15 Day / 0 day
Genus	Bilophila	Production Traits-Feed Efficiency	Feces	Control, 30 Day / 0 day
Genus	Bilophila	Production Traits-Feed Efficiency	Feces	Day0, Feed additive / Control
Genus	Bilophila	Production Traits-Feed Efficiency	Feces	Control, 30 Day / 15 Day
Genus	Bilophila	Production Traits-Feed Efficiency	Feces	Day15, Feed additive / Control
Genus	Bilophila	Production Traits-Feed Efficiency	Feces	Day30, Feed additive / Control
Genus	Bilophila	Production Traits-Feed Efficiency	Feces	Feed additive, 15 Day / 0 day
Genus	Bilophila	Production Traits-Feed Efficiency	Feces	Feed additive, 30 Day / 0 day
Genus	Bilophila	Production Traits-Feed Efficiency	Feces	Feed additive, 30 Day / 15 Day
Genus	Blautia	Production Traits-Feed Efficiency	Feces	Antibiotic, 15 Day / 0 day
Genus	Blautia	Production Traits-Feed Efficiency	Feces	Antibiotic, 30 Day / 0 day
Genus	Blautia	Production Traits-Feed Efficiency	Feces	Day0, Control / Antibiotic
Genus	Blautia	Production Traits-Feed Efficiency	Feces	Day0, Feed additive / Antibiotic
Genus	Blautia	Production Traits-Feed Efficiency	Feces	Antibiotic, 30 Day / 15 Day
Genus	Blautia	Production Traits-Feed Efficiency	Feces	Day15, Control / Antibiotic
Genus	Blautia	Production Traits-Feed Efficiency	Feces	Day15, Feed additive / Antibiotic
Genus	Blautia	Production Traits-Feed Efficiency	Feces	Day30, Control / Antibiotic
Genus	Blautia	Production Traits-Feed Efficiency	Feces	Day30, Feed additive / Antibiotic
Genus	Blautia	Production Traits-Feed Efficiency	Feces	Control, 15 Day / 0 day
Genus	Blautia	Production Traits-Feed Efficiency	Feces	Control, 30 Day / 0 day
Genus	Blautia	Production Traits-Feed Efficiency	Feces	Day0, Feed additive / Control
Genus	Blautia	Production Traits-Feed Efficiency	Feces	Control, 30 Day / 15 Day
Genus	Blautia	Production Traits-Feed Efficiency	Feces	Day15, Feed additive / Control
Genus	Blautia	Production Traits-Feed Efficiency	Feces	Day30, Feed additive / Control
Genus	Blautia	Production Traits-Feed Efficiency	Feces	Feed additive, 15 Day / 0 day
Genus	Blautia	Production Traits-Feed Efficiency	Feces	Feed additive, 30 Day / 0 day
Genus	Blautia	Production Traits-Feed Efficiency	Feces	Feed additive, 30 Day / 15 Day
Genus	Butyricicoccus	Production Traits-Feed Efficiency	Feces	Antibiotic, 15 Day / 0 day
Genus	Butyricicoccus	Production Traits-Feed Efficiency	Feces	Antibiotic, 30 Day / 0 day
Genus	Butyricicoccus	Production Traits-Feed Efficiency	Feces	Day0, Control / Antibiotic
Genus	Butyricicoccus	Production Traits-Feed Efficiency	Feces	Day0, Feed additive / Antibiotic
Genus	Butyricicoccus	Production Traits-Feed Efficiency	Feces	Antibiotic, 30 Day / 15 Day
Genus	Butyricicoccus	Production Traits-Feed Efficiency	Feces	Day15, Control / Antibiotic
Genus	Butyricicoccus	Production Traits-Feed Efficiency	Feces	Day15, Feed additive / Antibiotic
Genus	Butyricicoccus	Production Traits-Feed Efficiency	Feces	Day30, Control / Antibiotic
Genus	Butyricicoccus	Production Traits-Feed Efficiency	Feces	Day30, Feed additive / Antibiotic
Genus	Butyricicoccus	Production Traits-Feed Efficiency	Feces	Control, 15 Day / 0 day
Genus	Butyricicoccus	Production Traits-Feed Efficiency	Feces	Control, 30 Day / 0 day
Genus	Butyricicoccus	Production Traits-Feed Efficiency	Feces	Day0, Feed additive / Control
Genus	Butyricicoccus	Production Traits-Feed Efficiency	Feces	Control, 30 Day / 15 Day
Genus	Butyricicoccus	Production Traits-Feed Efficiency	Feces	Day15, Feed additive / Control
Genus	Butyricicoccus	Production Traits-Feed Efficiency	Feces	Day30, Feed additive / Control
Genus	Butyricicoccus	Production Traits-Feed Efficiency	Feces	Feed additive, 15 Day / 0 day
Genus	Butyricicoccus	Production Traits-Feed Efficiency	Feces	Feed additive, 30 Day / 0 day
Genus	Butyricicoccus	Production Traits-Feed Efficiency	Feces	Feed additive, 30 Day / 15 Day
Genus	Butyricimonas	Production Traits-Feed Efficiency	Feces	Antibiotic, 15 Day / 0 day
Genus	Butyricimonas	Production Traits-Feed Efficiency	Feces	Antibiotic, 30 Day / 0 day
Genus	Butyricimonas	Production Traits-Feed Efficiency	Feces	Day0, Control / Antibiotic
Genus	Butyricimonas	Production Traits-Feed Efficiency	Feces	Day0, Feed additive / Antibiotic
Genus	Butyricimonas	Production Traits-Feed Efficiency	Feces	Antibiotic, 30 Day / 15 Day
Genus	Butyricimonas	Production Traits-Feed Efficiency	Feces	Day15, Control / Antibiotic
Genus	Butyricimonas	Production Traits-Feed Efficiency	Feces	Day15, Feed additive / Antibiotic
Genus	Butyricimonas	Production Traits-Feed Efficiency	Feces	Day30, Control / Antibiotic
Genus	Butyricimonas	Production Traits-Feed Efficiency	Feces	Day30, Feed additive / Antibiotic
Genus	Butyricimonas	Production Traits-Feed Efficiency	Feces	Control, 15 Day / 0 day
Genus	Butyricimonas	Production Traits-Feed Efficiency	Feces	Control, 30 Day / 0 day
Genus	Butyricimonas	Production Traits-Feed Efficiency	Feces	Day0, Feed additive / Control
Genus	Butyricimonas	Production Traits-Feed Efficiency	Feces	Control, 30 Day / 15 Day
Genus	Butyricimonas	Production Traits-Feed Efficiency	Feces	Day15, Feed additive / Control
Genus	Butyricimonas	Production Traits-Feed Efficiency	Feces	Day30, Feed additive / Control
Genus	Butyricimonas	Production Traits-Feed Efficiency	Feces	Feed additive, 15 Day / 0 day
Genus	Butyricimonas	Production Traits-Feed Efficiency	Feces	Feed additive, 30 Day / 0 day
Genus	Butyricimonas	Production Traits-Feed Efficiency	Feces	Feed additive, 30 Day / 15 Day
Genus	Butyrivibrio	Production Traits-Feed Efficiency	Feces	Antibiotic, 15 Day / 0 day
Genus	Butyrivibrio	Production Traits-Feed Efficiency	Feces	Antibiotic, 30 Day / 0 day
Genus	Butyrivibrio	Production Traits-Feed Efficiency	Feces	Day0, Feed additive / Antibiotic
Genus	Butyrivibrio	Production Traits-Feed Efficiency	Feces	Antibiotic, 30 Day / 15 Day
Genus	Butyrivibrio	Production Traits-Feed Efficiency	Feces	Day15, Control / Antibiotic
Genus	Butyrivibrio	Production Traits-Feed Efficiency	Feces	Day15, Feed additive / Antibiotic
Genus	Butyrivibrio	Production Traits-Feed Efficiency	Feces	Day30, Control / Antibiotic
Genus	Butyrivibrio	Production Traits-Feed Efficiency	Feces	Day30, Feed additive / Antibiotic
Genus	Butyrivibrio	Production Traits-Feed Efficiency	Feces	Control, 15 Day / 0 day
Genus	Butyrivibrio	Production Traits-Feed Efficiency	Feces	Control, 30 Day / 0 day
Genus	Butyrivibrio	Production Traits-Feed Efficiency	Feces	Day0, Feed additive / Control
Genus	Butyrivibrio	Production Traits-Feed Efficiency	Feces	Control, 30 Day / 15 Day
Genus	Butyrivibrio	Production Traits-Feed Efficiency	Feces	Day15, Feed additive / Control
Genus	Butyrivibrio	Production Traits-Feed Efficiency	Feces	Day30, Feed additive / Control
Genus	Butyrivibrio	Production Traits-Feed Efficiency	Feces	Feed additive, 15 Day / 0 day
Genus	Butyrivibrio	Production Traits-Feed Efficiency	Feces	Feed additive, 30 Day / 0 day
Genus	Butyrivibrio	Production Traits-Feed Efficiency	Feces	Feed additive, 30 Day / 15 Day
Genus	Campylobacter	Production Traits-Feed Efficiency	Feces	Antibiotic, 15 Day / 0 day
Genus	Campylobacter	Production Traits-Feed Efficiency	Feces	Antibiotic, 30 Day / 0 day
Genus	Campylobacter	Production Traits-Feed Efficiency	Feces	Day0, Control / Antibiotic
Genus	Campylobacter	Production Traits-Feed Efficiency	Feces	Day0, Feed additive / Antibiotic
Genus	Campylobacter	Production Traits-Feed Efficiency	Feces	Antibiotic, 30 Day / 15 Day
Genus	Campylobacter	Production Traits-Feed Efficiency	Feces	Day15, Control / Antibiotic
Genus	Campylobacter	Production Traits-Feed Efficiency	Feces	Day15, Feed additive / Antibiotic
Genus	Campylobacter	Production Traits-Feed Efficiency	Feces	Day30, Control / Antibiotic
Genus	Campylobacter	Production Traits-Feed Efficiency	Feces	Day30, Feed additive / Antibiotic
Genus	Campylobacter	Production Traits-Feed Efficiency	Feces	Control, 15 Day / 0 day
Genus	Campylobacter	Production Traits-Feed Efficiency	Feces	Control, 30 Day / 0 day
Genus	Campylobacter	Production Traits-Feed Efficiency	Feces	Day0, Feed additive / Control
Genus	Campylobacter	Production Traits-Feed Efficiency	Feces	Control, 30 Day / 15 Day
Genus	Campylobacter	Production Traits-Feed Efficiency	Feces	Day15, Feed additive / Control
Genus	Campylobacter	Production Traits-Feed Efficiency	Feces	Day30, Feed additive / Control
Genus	Campylobacter	Production Traits-Feed Efficiency	Feces	Feed additive, 15 Day / 0 day
Genus	Campylobacter	Production Traits-Feed Efficiency	Feces	Feed additive, 30 Day / 0 day
Genus	Campylobacter	Production Traits-Feed Efficiency	Feces	Feed additive, 30 Day / 15 Day
Genus	Catabacter	Production Traits-Feed Efficiency	Feces	Antibiotic, 15 Day / 0 day
Genus	Catabacter	Production Traits-Feed Efficiency	Feces	Antibiotic, 30 Day / 0 day
Genus	Catabacter	Production Traits-Feed Efficiency	Feces	Day0, Control / Antibiotic
Genus	Catabacter	Production Traits-Feed Efficiency	Feces	Day0, Feed additive / Antibiotic
Genus	Catabacter	Production Traits-Feed Efficiency	Feces	Antibiotic, 30 Day / 15 Day
Genus	Catabacter	Production Traits-Feed Efficiency	Feces	Day15, Control / Antibiotic
Genus	Catabacter	Production Traits-Feed Efficiency	Feces	Day15, Feed additive / Antibiotic
Genus	Catabacter	Production Traits-Feed Efficiency	Feces	Day30, Control / Antibiotic
Genus	Catabacter	Production Traits-Feed Efficiency	Feces	Day30, Feed additive / Antibiotic
Genus	Catabacter	Production Traits-Feed Efficiency	Feces	Control, 15 Day / 0 day
Genus	Catabacter	Production Traits-Feed Efficiency	Feces	Control, 30 Day / 0 day
Genus	Catabacter	Production Traits-Feed Efficiency	Feces	Day0, Feed additive / Control
Genus	Catabacter	Production Traits-Feed Efficiency	Feces	Control, 30 Day / 15 Day
Genus	Catabacter	Production Traits-Feed Efficiency	Feces	Day15, Feed additive / Control
Genus	Catabacter	Production Traits-Feed Efficiency	Feces	Day30, Feed additive / Control
Genus	Catabacter	Production Traits-Feed Efficiency	Feces	Feed additive, 15 Day / 0 day
Genus	Catabacter	Production Traits-Feed Efficiency	Feces	Feed additive, 30 Day / 0 day
Genus	Catabacter	Production Traits-Feed Efficiency	Feces	Feed additive, 30 Day / 15 Day
Genus	Catenibacterium	Production Traits-Feed Efficiency	Feces	Antibiotic, 15 Day / 0 day
Genus	Catenibacterium	Production Traits-Feed Efficiency	Feces	Antibiotic, 30 Day / 0 day
Genus	Catenibacterium	Production Traits-Feed Efficiency	Feces	Day0, Control / Antibiotic
Genus	Catenibacterium	Production Traits-Feed Efficiency	Feces	Day0, Feed additive / Antibiotic
Genus	Catenibacterium	Production Traits-Feed Efficiency	Feces	Antibiotic, 30 Day / 15 Day
Genus	Catenibacterium	Production Traits-Feed Efficiency	Feces	Day15, Control / Antibiotic
Genus	Catenibacterium	Production Traits-Feed Efficiency	Feces	Day15, Feed additive / Antibiotic
Genus	Catenibacterium	Production Traits-Feed Efficiency	Feces	Day30, Control / Antibiotic
Genus	Catenibacterium	Production Traits-Feed Efficiency	Feces	Day30, Feed additive / Antibiotic
Genus	Catenibacterium	Production Traits-Feed Efficiency	Feces	Control, 15 Day / 0 day
Genus	Catenibacterium	Production Traits-Feed Efficiency	Feces	Control, 30 Day / 0 day
Genus	Catenibacterium	Production Traits-Feed Efficiency	Feces	Day0, Feed additive / Control
Genus	Catenibacterium	Production Traits-Feed Efficiency	Feces	Control, 30 Day / 15 Day
Genus	Catenibacterium	Production Traits-Feed Efficiency	Feces	Day15, Feed additive / Control
Genus	Catenibacterium	Production Traits-Feed Efficiency	Feces	Day30, Feed additive / Control
Genus	Catenibacterium	Production Traits-Feed Efficiency	Feces	Feed additive, 15 Day / 0 day
Genus	Catenibacterium	Production Traits-Feed Efficiency	Feces	Feed additive, 30 Day / 0 day
Genus	Catenibacterium	Production Traits-Feed Efficiency	Feces	Feed additive, 30 Day / 15 Day
Genus	Catenisphaera	Production Traits-Feed Efficiency	Feces	Antibiotic, 15 Day / 0 day
Genus	Catenisphaera	Production Traits-Feed Efficiency	Feces	Antibiotic, 30 Day / 0 day
Genus	Catenisphaera	Production Traits-Feed Efficiency	Feces	Day0, Control / Antibiotic
Genus	Catenisphaera	Production Traits-Feed Efficiency	Feces	Day0, Feed additive / Antibiotic
Genus	Catenisphaera	Production Traits-Feed Efficiency	Feces	Antibiotic, 30 Day / 15 Day
Genus	Catenisphaera	Production Traits-Feed Efficiency	Feces	Day15, Control / Antibiotic
Genus	Catenisphaera	Production Traits-Feed Efficiency	Feces	Day15, Feed additive / Antibiotic
Genus	Catenisphaera	Production Traits-Feed Efficiency	Feces	Day30, Control / Antibiotic
Genus	Catenisphaera	Production Traits-Feed Efficiency	Feces	Day30, Feed additive / Antibiotic
Genus	Catenisphaera	Production Traits-Feed Efficiency	Feces	Control, 15 Day / 0 day
Genus	Catenisphaera	Production Traits-Feed Efficiency	Feces	Control, 30 Day / 0 day
Genus	Catenisphaera	Production Traits-Feed Efficiency	Feces	Day0, Feed additive / Control
Genus	Catenisphaera	Production Traits-Feed Efficiency	Feces	Control, 30 Day / 15 Day
Genus	Catenisphaera	Production Traits-Feed Efficiency	Feces	Day15, Feed additive / Control
Genus	Catenisphaera	Production Traits-Feed Efficiency	Feces	Day30, Feed additive / Control
Genus	Catenisphaera	Production Traits-Feed Efficiency	Feces	Feed additive, 15 Day / 0 day
Genus	Catenisphaera	Production Traits-Feed Efficiency	Feces	Feed additive, 30 Day / 0 day
Genus	Catenisphaera	Production Traits-Feed Efficiency	Feces	Feed additive, 30 Day / 15 Day
Genus	Citrobacter	Production Traits-Feed Efficiency	Feces	Antibiotic, 15 Day / 0 day
Genus	Citrobacter	Production Traits-Feed Efficiency	Feces	Antibiotic, 30 Day / 0 day
Genus	Citrobacter	Production Traits-Feed Efficiency	Feces	Day0, Control / Antibiotic
Genus	Citrobacter	Production Traits-Feed Efficiency	Feces	Day0, Feed additive / Antibiotic
Genus	Citrobacter	Production Traits-Feed Efficiency	Feces	Antibiotic, 30 Day / 15 Day
Genus	Citrobacter	Production Traits-Feed Efficiency	Feces	Day15, Control / Antibiotic
Genus	Citrobacter	Production Traits-Feed Efficiency	Feces	Day30, Control / Antibiotic
Genus	Citrobacter	Production Traits-Feed Efficiency	Feces	Day30, Feed additive / Antibiotic
Genus	Citrobacter	Production Traits-Feed Efficiency	Feces	Control, 15 Day / 0 day
Genus	Citrobacter	Production Traits-Feed Efficiency	Feces	Control, 30 Day / 0 day
Genus	Citrobacter	Production Traits-Feed Efficiency	Feces	Day0, Feed additive / Control
Genus	Citrobacter	Production Traits-Feed Efficiency	Feces	Control, 30 Day / 15 Day
Genus	Citrobacter	Production Traits-Feed Efficiency	Feces	Day15, Feed additive / Control
Genus	Citrobacter	Production Traits-Feed Efficiency	Feces	Feed additive, 15 Day / 0 day
Genus	Citrobacter	Production Traits-Feed Efficiency	Feces	Feed additive, 30 Day / 0 day
Genus	Cloacibacillus	Production Traits-Feed Efficiency	Feces	Antibiotic, 15 Day / 0 day
Genus	Cloacibacillus	Production Traits-Feed Efficiency	Feces	Antibiotic, 30 Day / 0 day
Genus	Cloacibacillus	Production Traits-Feed Efficiency	Feces	Day0, Control / Antibiotic
Genus	Cloacibacillus	Production Traits-Feed Efficiency	Feces	Day0, Feed additive / Antibiotic
Genus	Cloacibacillus	Production Traits-Feed Efficiency	Feces	Antibiotic, 30 Day / 15 Day
Genus	Cloacibacillus	Production Traits-Feed Efficiency	Feces	Day15, Control / Antibiotic
Genus	Cloacibacillus	Production Traits-Feed Efficiency	Feces	Day15, Feed additive / Antibiotic
Genus	Cloacibacillus	Production Traits-Feed Efficiency	Feces	Day30, Control / Antibiotic
Genus	Cloacibacillus	Production Traits-Feed Efficiency	Feces	Day30, Feed additive / Antibiotic
Genus	Cloacibacillus	Production Traits-Feed Efficiency	Feces	Control, 15 Day / 0 day
Genus	Cloacibacillus	Production Traits-Feed Efficiency	Feces	Control, 30 Day / 0 day
Genus	Cloacibacillus	Production Traits-Feed Efficiency	Feces	Day0, Feed additive / Control
Genus	Cloacibacillus	Production Traits-Feed Efficiency	Feces	Control, 30 Day / 15 Day
Genus	Cloacibacillus	Production Traits-Feed Efficiency	Feces	Day15, Feed additive / Control
Genus	Cloacibacillus	Production Traits-Feed Efficiency	Feces	Day30, Feed additive / Control
Genus	Cloacibacillus	Production Traits-Feed Efficiency	Feces	Feed additive, 15 Day / 0 day
Genus	Cloacibacillus	Production Traits-Feed Efficiency	Feces	Feed additive, 30 Day / 0 day
Genus	Cloacibacillus	Production Traits-Feed Efficiency	Feces	Feed additive, 30 Day / 15 Day
Genus	Clostridium IV	Production Traits-Feed Efficiency	Feces	Antibiotic, 15 Day / 0 day
Genus	Clostridium IV	Production Traits-Feed Efficiency	Feces	Antibiotic, 30 Day / 0 day
Genus	Clostridium IV	Production Traits-Feed Efficiency	Feces	Day0, Control / Antibiotic
Genus	Clostridium IV	Production Traits-Feed Efficiency	Feces	Day0, Feed additive / Antibiotic
Genus	Clostridium IV	Production Traits-Feed Efficiency	Feces	Antibiotic, 30 Day / 15 Day
Genus	Clostridium IV	Production Traits-Feed Efficiency	Feces	Day15, Control / Antibiotic
Genus	Clostridium IV	Production Traits-Feed Efficiency	Feces	Day15, Feed additive / Antibiotic
Genus	Clostridium IV	Production Traits-Feed Efficiency	Feces	Day30, Control / Antibiotic
Genus	Clostridium IV	Production Traits-Feed Efficiency	Feces	Day30, Feed additive / Antibiotic
Genus	Clostridium IV	Production Traits-Feed Efficiency	Feces	Control, 15 Day / 0 day
Genus	Clostridium IV	Production Traits-Feed Efficiency	Feces	Control, 30 Day / 0 day
Genus	Clostridium IV	Production Traits-Feed Efficiency	Feces	Day0, Feed additive / Control
Genus	Clostridium IV	Production Traits-Feed Efficiency	Feces	Control, 30 Day / 15 Day
Genus	Clostridium IV	Production Traits-Feed Efficiency	Feces	Day15, Feed additive / Control
Genus	Clostridium IV	Production Traits-Feed Efficiency	Feces	Day30, Feed additive / Control
Genus	Clostridium IV	Production Traits-Feed Efficiency	Feces	Feed additive, 15 Day / 0 day
Genus	Clostridium IV	Production Traits-Feed Efficiency	Feces	Feed additive, 30 Day / 0 day
Genus	Clostridium IV	Production Traits-Feed Efficiency	Feces	Feed additive, 30 Day / 15 Day
Genus	Clostridium XVIII	Production Traits-Feed Efficiency	Feces	Antibiotic, 15 Day / 0 day
Genus	Clostridium XVIII	Production Traits-Feed Efficiency	Feces	Antibiotic, 30 Day / 0 day
Genus	Clostridium XVIII	Production Traits-Feed Efficiency	Feces	Day0, Control / Antibiotic
Genus	Clostridium XVIII	Production Traits-Feed Efficiency	Feces	Day0, Feed additive / Antibiotic
Genus	Clostridium XVIII	Production Traits-Feed Efficiency	Feces	Antibiotic, 30 Day / 15 Day
Genus	Clostridium XVIII	Production Traits-Feed Efficiency	Feces	Day15, Control / Antibiotic
Genus	Clostridium XVIII	Production Traits-Feed Efficiency	Feces	Day15, Feed additive / Antibiotic
Genus	Clostridium XVIII	Production Traits-Feed Efficiency	Feces	Day30, Control / Antibiotic
Genus	Clostridium XVIII	Production Traits-Feed Efficiency	Feces	Day30, Feed additive / Antibiotic
Genus	Clostridium XVIII	Production Traits-Feed Efficiency	Feces	Control, 15 Day / 0 day
Genus	Clostridium XVIII	Production Traits-Feed Efficiency	Feces	Control, 30 Day / 0 day
Genus	Clostridium XVIII	Production Traits-Feed Efficiency	Feces	Day0, Feed additive / Control
Genus	Clostridium XVIII	Production Traits-Feed Efficiency	Feces	Control, 30 Day / 15 Day
Genus	Clostridium XVIII	Production Traits-Feed Efficiency	Feces	Day15, Feed additive / Control
Genus	Clostridium XVIII	Production Traits-Feed Efficiency	Feces	Day30, Feed additive / Control
Genus	Clostridium XVIII	Production Traits-Feed Efficiency	Feces	Feed additive, 15 Day / 0 day
Genus	Clostridium XVIII	Production Traits-Feed Efficiency	Feces	Feed additive, 30 Day / 0 day
Genus	Clostridium XVIII	Production Traits-Feed Efficiency	Feces	Feed additive, 30 Day / 15 Day
Genus	Clostridium XlVa	Production Traits-Feed Efficiency	Feces	Antibiotic, 15 Day / 0 day
Genus	Clostridium XlVa	Production Traits-Feed Efficiency	Feces	Antibiotic, 30 Day / 0 day
Genus	Clostridium XlVa	Production Traits-Feed Efficiency	Feces	Day0, Control / Antibiotic
Genus	Clostridium XlVa	Production Traits-Feed Efficiency	Feces	Day0, Feed additive / Antibiotic
Genus	Clostridium XlVa	Production Traits-Feed Efficiency	Feces	Antibiotic, 30 Day / 15 Day
Genus	Clostridium XlVa	Production Traits-Feed Efficiency	Feces	Day15, Control / Antibiotic
Genus	Clostridium XlVa	Production Traits-Feed Efficiency	Feces	Day15, Feed additive / Antibiotic
Genus	Clostridium XlVa	Production Traits-Feed Efficiency	Feces	Day30, Control / Antibiotic
Genus	Clostridium XlVa	Production Traits-Feed Efficiency	Feces	Day30, Feed additive / Antibiotic
Genus	Clostridium XlVa	Production Traits-Feed Efficiency	Feces	Control, 15 Day / 0 day
Genus	Clostridium XlVa	Production Traits-Feed Efficiency	Feces	Control, 30 Day / 0 day
Genus	Clostridium XlVa	Production Traits-Feed Efficiency	Feces	Day0, Feed additive / Control
Genus	Clostridium XlVa	Production Traits-Feed Efficiency	Feces	Control, 30 Day / 15 Day
Genus	Clostridium XlVa	Production Traits-Feed Efficiency	Feces	Day15, Feed additive / Control
Genus	Clostridium XlVa	Production Traits-Feed Efficiency	Feces	Day30, Feed additive / Control
Genus	Clostridium XlVa	Production Traits-Feed Efficiency	Feces	Feed additive, 15 Day / 0 day
Genus	Clostridium XlVa	Production Traits-Feed Efficiency	Feces	Feed additive, 30 Day / 0 day
Genus	Clostridium XlVa	Production Traits-Feed Efficiency	Feces	Feed additive, 30 Day / 15 Day
Genus	Clostridium XlVb	Production Traits-Feed Efficiency	Feces	Antibiotic, 15 Day / 0 day
Genus	Clostridium XlVb	Production Traits-Feed Efficiency	Feces	Antibiotic, 30 Day / 0 day
Genus	Clostridium XlVb	Production Traits-Feed Efficiency	Feces	Day0, Control / Antibiotic
Genus	Clostridium XlVb	Production Traits-Feed Efficiency	Feces	Day0, Feed additive / Antibiotic
Genus	Clostridium XlVb	Production Traits-Feed Efficiency	Feces	Antibiotic, 30 Day / 15 Day
Genus	Clostridium XlVb	Production Traits-Feed Efficiency	Feces	Day15, Control / Antibiotic
Genus	Clostridium XlVb	Production Traits-Feed Efficiency	Feces	Day15, Feed additive / Antibiotic
Genus	Clostridium XlVb	Production Traits-Feed Efficiency	Feces	Day30, Control / Antibiotic
Genus	Clostridium XlVb	Production Traits-Feed Efficiency	Feces	Day30, Feed additive / Antibiotic
Genus	Clostridium XlVb	Production Traits-Feed Efficiency	Feces	Control, 15 Day / 0 day
Genus	Clostridium XlVb	Production Traits-Feed Efficiency	Feces	Control, 30 Day / 0 day
Genus	Clostridium XlVb	Production Traits-Feed Efficiency	Feces	Day0, Feed additive / Control
Genus	Clostridium XlVb	Production Traits-Feed Efficiency	Feces	Control, 30 Day / 15 Day
Genus	Clostridium XlVb	Production Traits-Feed Efficiency	Feces	Day15, Feed additive / Control
Genus	Clostridium XlVb	Production Traits-Feed Efficiency	Feces	Day30, Feed additive / Control
Genus	Clostridium XlVb	Production Traits-Feed Efficiency	Feces	Feed additive, 15 Day / 0 day
Genus	Clostridium XlVb	Production Traits-Feed Efficiency	Feces	Feed additive, 30 Day / 0 day
Genus	Clostridium XlVb	Production Traits-Feed Efficiency	Feces	Feed additive, 30 Day / 15 Day
Genus	Clostridium sensu stricto	Production Traits-Feed Efficiency	Feces	Antibiotic, 15 Day / 0 day
Genus	Clostridium sensu stricto	Production Traits-Feed Efficiency	Feces	Antibiotic, 30 Day / 0 day
Genus	Clostridium sensu stricto	Production Traits-Feed Efficiency	Feces	Day0, Control / Antibiotic
Genus	Clostridium sensu stricto	Production Traits-Feed Efficiency	Feces	Day0, Feed additive / Antibiotic
Genus	Clostridium sensu stricto	Production Traits-Feed Efficiency	Feces	Antibiotic, 30 Day / 15 Day
Genus	Clostridium sensu stricto	Production Traits-Feed Efficiency	Feces	Day15, Control / Antibiotic
Genus	Clostridium sensu stricto	Production Traits-Feed Efficiency	Feces	Day15, Feed additive / Antibiotic
Genus	Clostridium sensu stricto	Production Traits-Feed Efficiency	Feces	Day30, Control / Antibiotic
Genus	Clostridium sensu stricto	Production Traits-Feed Efficiency	Feces	Day30, Feed additive / Antibiotic
Genus	Clostridium sensu stricto	Production Traits-Feed Efficiency	Feces	Control, 15 Day / 0 day
Genus	Clostridium sensu stricto	Production Traits-Feed Efficiency	Feces	Control, 30 Day / 0 day
Genus	Clostridium sensu stricto	Production Traits-Feed Efficiency	Feces	Day0, Feed additive / Control
Genus	Clostridium sensu stricto	Production Traits-Feed Efficiency	Feces	Control, 30 Day / 15 Day
Genus	Clostridium sensu stricto	Production Traits-Feed Efficiency	Feces	Day15, Feed additive / Control
Genus	Clostridium sensu stricto	Production Traits-Feed Efficiency	Feces	Day30, Feed additive / Control
Genus	Clostridium sensu stricto	Production Traits-Feed Efficiency	Feces	Feed additive, 15 Day / 0 day
Genus	Clostridium sensu stricto	Production Traits-Feed Efficiency	Feces	Feed additive, 30 Day / 0 day
Genus	Clostridium sensu stricto	Production Traits-Feed Efficiency	Feces	Feed additive, 30 Day / 15 Day
Genus	Collinsella	Production Traits-Feed Efficiency	Feces	Antibiotic, 15 Day / 0 day
Genus	Collinsella	Production Traits-Feed Efficiency	Feces	Antibiotic, 30 Day / 0 day
Genus	Collinsella	Production Traits-Feed Efficiency	Feces	Day0, Control / Antibiotic
Genus	Collinsella	Production Traits-Feed Efficiency	Feces	Day0, Feed additive / Antibiotic
Genus	Collinsella	Production Traits-Feed Efficiency	Feces	Antibiotic, 30 Day / 15 Day
Genus	Collinsella	Production Traits-Feed Efficiency	Feces	Day15, Control / Antibiotic
Genus	Collinsella	Production Traits-Feed Efficiency	Feces	Day15, Feed additive / Antibiotic
Genus	Collinsella	Production Traits-Feed Efficiency	Feces	Day30, Control / Antibiotic
Genus	Collinsella	Production Traits-Feed Efficiency	Feces	Day30, Feed additive / Antibiotic
Genus	Collinsella	Production Traits-Feed Efficiency	Feces	Control, 15 Day / 0 day
Genus	Collinsella	Production Traits-Feed Efficiency	Feces	Control, 30 Day / 0 day
Genus	Collinsella	Production Traits-Feed Efficiency	Feces	Day0, Feed additive / Control
Genus	Collinsella	Production Traits-Feed Efficiency	Feces	Control, 30 Day / 15 Day
Genus	Collinsella	Production Traits-Feed Efficiency	Feces	Day15, Feed additive / Control
Genus	Collinsella	Production Traits-Feed Efficiency	Feces	Day30, Feed additive / Control
Genus	Collinsella	Production Traits-Feed Efficiency	Feces	Feed additive, 15 Day / 0 day
Genus	Collinsella	Production Traits-Feed Efficiency	Feces	Feed additive, 30 Day / 0 day
Genus	Collinsella	Production Traits-Feed Efficiency	Feces	Feed additive, 30 Day / 15 Day
Genus	Comamonas	Production Traits-Feed Efficiency	Feces	Day0, Control / Antibiotic
Genus	Comamonas	Production Traits-Feed Efficiency	Feces	Control, 15 Day / 0 day
Genus	Comamonas	Production Traits-Feed Efficiency	Feces	Control, 30 Day / 0 day
Genus	Comamonas	Production Traits-Feed Efficiency	Feces	Day0, Feed additive / Control
Genus	Coprococcus	Production Traits-Feed Efficiency	Feces	Antibiotic, 15 Day / 0 day
Genus	Coprococcus	Production Traits-Feed Efficiency	Feces	Antibiotic, 30 Day / 0 day
Genus	Coprococcus	Production Traits-Feed Efficiency	Feces	Day0, Control / Antibiotic
Genus	Coprococcus	Production Traits-Feed Efficiency	Feces	Day0, Feed additive / Antibiotic
Genus	Coprococcus	Production Traits-Feed Efficiency	Feces	Antibiotic, 30 Day / 15 Day
Genus	Coprococcus	Production Traits-Feed Efficiency	Feces	Day15, Control / Antibiotic
Genus	Coprococcus	Production Traits-Feed Efficiency	Feces	Day15, Feed additive / Antibiotic
Genus	Coprococcus	Production Traits-Feed Efficiency	Feces	Day30, Control / Antibiotic
Genus	Coprococcus	Production Traits-Feed Efficiency	Feces	Day30, Feed additive / Antibiotic
Genus	Coprococcus	Production Traits-Feed Efficiency	Feces	Control, 15 Day / 0 day
Genus	Coprococcus	Production Traits-Feed Efficiency	Feces	Control, 30 Day / 0 day
Genus	Coprococcus	Production Traits-Feed Efficiency	Feces	Day0, Feed additive / Control
Genus	Coprococcus	Production Traits-Feed Efficiency	Feces	Control, 30 Day / 15 Day
Genus	Coprococcus	Production Traits-Feed Efficiency	Feces	Day15, Feed additive / Control
Genus	Coprococcus	Production Traits-Feed Efficiency	Feces	Day30, Feed additive / Control
Genus	Coprococcus	Production Traits-Feed Efficiency	Feces	Feed additive, 15 Day / 0 day
Genus	Coprococcus	Production Traits-Feed Efficiency	Feces	Feed additive, 30 Day / 0 day
Genus	Coprococcus	Production Traits-Feed Efficiency	Feces	Feed additive, 30 Day / 15 Day
Genus	Corynebacterium	Production Traits-Feed Efficiency	Feces	Antibiotic, 15 Day / 0 day
Genus	Corynebacterium	Production Traits-Feed Efficiency	Feces	Antibiotic, 30 Day / 0 day
Genus	Corynebacterium	Production Traits-Feed Efficiency	Feces	Day0, Control / Antibiotic
Genus	Corynebacterium	Production Traits-Feed Efficiency	Feces	Day0, Feed additive / Antibiotic
Genus	Corynebacterium	Production Traits-Feed Efficiency	Feces	Control, 15 Day / 0 day
Genus	Corynebacterium	Production Traits-Feed Efficiency	Feces	Control, 30 Day / 0 day
Genus	Corynebacterium	Production Traits-Feed Efficiency	Feces	Day0, Feed additive / Control
Genus	Corynebacterium	Production Traits-Feed Efficiency	Feces	Feed additive, 15 Day / 0 day
Genus	Corynebacterium	Production Traits-Feed Efficiency	Feces	Feed additive, 30 Day / 0 day
Genus	Desulfovibrio	Production Traits-Feed Efficiency	Feces	Antibiotic, 15 Day / 0 day
Genus	Desulfovibrio	Production Traits-Feed Efficiency	Feces	Antibiotic, 30 Day / 0 day
Genus	Desulfovibrio	Production Traits-Feed Efficiency	Feces	Day0, Control / Antibiotic
Genus	Desulfovibrio	Production Traits-Feed Efficiency	Feces	Day0, Feed additive / Antibiotic
Genus	Desulfovibrio	Production Traits-Feed Efficiency	Feces	Antibiotic, 30 Day / 15 Day
Genus	Desulfovibrio	Production Traits-Feed Efficiency	Feces	Day15, Control / Antibiotic
Genus	Desulfovibrio	Production Traits-Feed Efficiency	Feces	Day15, Feed additive / Antibiotic
Genus	Desulfovibrio	Production Traits-Feed Efficiency	Feces	Day30, Control / Antibiotic
Genus	Desulfovibrio	Production Traits-Feed Efficiency	Feces	Day30, Feed additive / Antibiotic
Genus	Desulfovibrio	Production Traits-Feed Efficiency	Feces	Control, 15 Day / 0 day
Genus	Desulfovibrio	Production Traits-Feed Efficiency	Feces	Control, 30 Day / 0 day
Genus	Desulfovibrio	Production Traits-Feed Efficiency	Feces	Day0, Feed additive / Control
Genus	Desulfovibrio	Production Traits-Feed Efficiency	Feces	Control, 30 Day / 15 Day
Genus	Desulfovibrio	Production Traits-Feed Efficiency	Feces	Day15, Feed additive / Control
Genus	Desulfovibrio	Production Traits-Feed Efficiency	Feces	Day30, Feed additive / Control
Genus	Desulfovibrio	Production Traits-Feed Efficiency	Feces	Feed additive, 15 Day / 0 day
Genus	Desulfovibrio	Production Traits-Feed Efficiency	Feces	Feed additive, 30 Day / 0 day
Genus	Desulfovibrio	Production Traits-Feed Efficiency	Feces	Feed additive, 30 Day / 15 Day
Genus	Dialister	Production Traits-Feed Efficiency	Feces	Antibiotic, 15 Day / 0 day
Genus	Dialister	Production Traits-Feed Efficiency	Feces	Antibiotic, 30 Day / 0 day
Genus	Dialister	Production Traits-Feed Efficiency	Feces	Day0, Control / Antibiotic
Genus	Dialister	Production Traits-Feed Efficiency	Feces	Day0, Feed additive / Antibiotic
Genus	Dialister	Production Traits-Feed Efficiency	Feces	Antibiotic, 30 Day / 15 Day
Genus	Dialister	Production Traits-Feed Efficiency	Feces	Day15, Control / Antibiotic
Genus	Dialister	Production Traits-Feed Efficiency	Feces	Day15, Feed additive / Antibiotic
Genus	Dialister	Production Traits-Feed Efficiency	Feces	Day30, Control / Antibiotic
Genus	Dialister	Production Traits-Feed Efficiency	Feces	Day30, Feed additive / Antibiotic
Genus	Dialister	Production Traits-Feed Efficiency	Feces	Control, 15 Day / 0 day
Genus	Dialister	Production Traits-Feed Efficiency	Feces	Control, 30 Day / 0 day
Genus	Dialister	Production Traits-Feed Efficiency	Feces	Day0, Feed additive / Control
Genus	Dialister	Production Traits-Feed Efficiency	Feces	Control, 30 Day / 15 Day
Genus	Dialister	Production Traits-Feed Efficiency	Feces	Day15, Feed additive / Control
Genus	Dialister	Production Traits-Feed Efficiency	Feces	Day30, Feed additive / Control
Genus	Dialister	Production Traits-Feed Efficiency	Feces	Feed additive, 15 Day / 0 day
Genus	Dialister	Production Traits-Feed Efficiency	Feces	Feed additive, 30 Day / 0 day
Genus	Dialister	Production Traits-Feed Efficiency	Feces	Feed additive, 30 Day / 15 Day
Genus	Dorea	Production Traits-Feed Efficiency	Feces	Antibiotic, 15 Day / 0 day
Genus	Dorea	Production Traits-Feed Efficiency	Feces	Antibiotic, 30 Day / 0 day
Genus	Dorea	Production Traits-Feed Efficiency	Feces	Day0, Control / Antibiotic
Genus	Dorea	Production Traits-Feed Efficiency	Feces	Day0, Feed additive / Antibiotic
Genus	Dorea	Production Traits-Feed Efficiency	Feces	Antibiotic, 30 Day / 15 Day
Genus	Dorea	Production Traits-Feed Efficiency	Feces	Day15, Control / Antibiotic
Genus	Dorea	Production Traits-Feed Efficiency	Feces	Day15, Feed additive / Antibiotic
Genus	Dorea	Production Traits-Feed Efficiency	Feces	Day30, Control / Antibiotic
Genus	Dorea	Production Traits-Feed Efficiency	Feces	Day30, Feed additive / Antibiotic
Genus	Dorea	Production Traits-Feed Efficiency	Feces	Control, 15 Day / 0 day
Genus	Dorea	Production Traits-Feed Efficiency	Feces	Control, 30 Day / 0 day
Genus	Dorea	Production Traits-Feed Efficiency	Feces	Day0, Feed additive / Control
Genus	Dorea	Production Traits-Feed Efficiency	Feces	Control, 30 Day / 15 Day
Genus	Dorea	Production Traits-Feed Efficiency	Feces	Day15, Feed additive / Control
Genus	Dorea	Production Traits-Feed Efficiency	Feces	Day30, Feed additive / Control
Genus	Dorea	Production Traits-Feed Efficiency	Feces	Feed additive, 15 Day / 0 day
Genus	Dorea	Production Traits-Feed Efficiency	Feces	Feed additive, 30 Day / 0 day
Genus	Dorea	Production Traits-Feed Efficiency	Feces	Feed additive, 30 Day / 15 Day
Genus	Eisenbergiella	Production Traits-Feed Efficiency	Feces	Antibiotic, 15 Day / 0 day
Genus	Eisenbergiella	Production Traits-Feed Efficiency	Feces	Antibiotic, 30 Day / 0 day
Genus	Eisenbergiella	Production Traits-Feed Efficiency	Feces	Day0, Control / Antibiotic
Genus	Eisenbergiella	Production Traits-Feed Efficiency	Feces	Day0, Feed additive / Antibiotic
Genus	Eisenbergiella	Production Traits-Feed Efficiency	Feces	Day15, Feed additive / Antibiotic
Genus	Eisenbergiella	Production Traits-Feed Efficiency	Feces	Day30, Control / Antibiotic
Genus	Eisenbergiella	Production Traits-Feed Efficiency	Feces	Day30, Feed additive / Antibiotic
Genus	Eisenbergiella	Production Traits-Feed Efficiency	Feces	Control, 15 Day / 0 day
Genus	Eisenbergiella	Production Traits-Feed Efficiency	Feces	Control, 30 Day / 0 day
Genus	Eisenbergiella	Production Traits-Feed Efficiency	Feces	Day0, Feed additive / Control
Genus	Eisenbergiella	Production Traits-Feed Efficiency	Feces	Control, 30 Day / 15 Day
Genus	Eisenbergiella	Production Traits-Feed Efficiency	Feces	Day15, Feed additive / Control
Genus	Eisenbergiella	Production Traits-Feed Efficiency	Feces	Day30, Feed additive / Control
Genus	Eisenbergiella	Production Traits-Feed Efficiency	Feces	Feed additive, 15 Day / 0 day
Genus	Eisenbergiella	Production Traits-Feed Efficiency	Feces	Feed additive, 30 Day / 0 day
Genus	Eisenbergiella	Production Traits-Feed Efficiency	Feces	Feed additive, 30 Day / 15 Day
Genus	Elusimicrobium	Production Traits-Feed Efficiency	Feces	Antibiotic, 15 Day / 0 day
Genus	Elusimicrobium	Production Traits-Feed Efficiency	Feces	Antibiotic, 30 Day / 0 day
Genus	Elusimicrobium	Production Traits-Feed Efficiency	Feces	Day0, Control / Antibiotic
Genus	Elusimicrobium	Production Traits-Feed Efficiency	Feces	Day0, Feed additive / Antibiotic
Genus	Elusimicrobium	Production Traits-Feed Efficiency	Feces	Antibiotic, 30 Day / 15 Day
Genus	Elusimicrobium	Production Traits-Feed Efficiency	Feces	Day15, Control / Antibiotic
Genus	Elusimicrobium	Production Traits-Feed Efficiency	Feces	Day15, Feed additive / Antibiotic
Genus	Elusimicrobium	Production Traits-Feed Efficiency	Feces	Day30, Control / Antibiotic
Genus	Elusimicrobium	Production Traits-Feed Efficiency	Feces	Day30, Feed additive / Antibiotic
Genus	Elusimicrobium	Production Traits-Feed Efficiency	Feces	Control, 15 Day / 0 day
Genus	Elusimicrobium	Production Traits-Feed Efficiency	Feces	Control, 30 Day / 0 day
Genus	Elusimicrobium	Production Traits-Feed Efficiency	Feces	Control, 30 Day / 15 Day
Genus	Elusimicrobium	Production Traits-Feed Efficiency	Feces	Day15, Feed additive / Control
Genus	Elusimicrobium	Production Traits-Feed Efficiency	Feces	Day30, Feed additive / Control
Genus	Elusimicrobium	Production Traits-Feed Efficiency	Feces	Feed additive, 15 Day / 0 day
Genus	Elusimicrobium	Production Traits-Feed Efficiency	Feces	Feed additive, 30 Day / 0 day
Genus	Elusimicrobium	Production Traits-Feed Efficiency	Feces	Feed additive, 30 Day / 15 Day
Genus	Enterococcus	Production Traits-Feed Efficiency	Feces	Antibiotic, 15 Day / 0 day
Genus	Enterococcus	Production Traits-Feed Efficiency	Feces	Antibiotic, 30 Day / 0 day
Genus	Enterococcus	Production Traits-Feed Efficiency	Feces	Day0, Control / Antibiotic
Genus	Enterococcus	Production Traits-Feed Efficiency	Feces	Day0, Feed additive / Antibiotic
Genus	Enterococcus	Production Traits-Feed Efficiency	Feces	Antibiotic, 30 Day / 15 Day
Genus	Enterococcus	Production Traits-Feed Efficiency	Feces	Day15, Control / Antibiotic
Genus	Enterococcus	Production Traits-Feed Efficiency	Feces	Day15, Feed additive / Antibiotic
Genus	Enterococcus	Production Traits-Feed Efficiency	Feces	Control, 15 Day / 0 day
Genus	Enterococcus	Production Traits-Feed Efficiency	Feces	Control, 30 Day / 0 day
Genus	Enterococcus	Production Traits-Feed Efficiency	Feces	Day0, Feed additive / Control
Genus	Enterococcus	Production Traits-Feed Efficiency	Feces	Feed additive, 15 Day / 0 day
Genus	Enterococcus	Production Traits-Feed Efficiency	Feces	Feed additive, 30 Day / 0 day
Genus	Escherichia/Shigella	Production Traits-Feed Efficiency	Feces	Antibiotic, 15 Day / 0 day
Genus	Escherichia/Shigella	Production Traits-Feed Efficiency	Feces	Antibiotic, 30 Day / 0 day
Genus	Escherichia/Shigella	Production Traits-Feed Efficiency	Feces	Day0, Control / Antibiotic
Genus	Escherichia/Shigella	Production Traits-Feed Efficiency	Feces	Day0, Feed additive / Antibiotic
Genus	Escherichia/Shigella	Production Traits-Feed Efficiency	Feces	Day15, Control / Antibiotic
Genus	Escherichia/Shigella	Production Traits-Feed Efficiency	Feces	Day15, Feed additive / Antibiotic
Genus	Escherichia/Shigella	Production Traits-Feed Efficiency	Feces	Day30, Control / Antibiotic
Genus	Escherichia/Shigella	Production Traits-Feed Efficiency	Feces	Control, 15 Day / 0 day
Genus	Escherichia/Shigella	Production Traits-Feed Efficiency	Feces	Control, 30 Day / 0 day
Genus	Escherichia/Shigella	Production Traits-Feed Efficiency	Feces	Day0, Feed additive / Control
Genus	Escherichia/Shigella	Production Traits-Feed Efficiency	Feces	Control, 30 Day / 15 Day
Genus	Escherichia/Shigella	Production Traits-Feed Efficiency	Feces	Day15, Feed additive / Control
Genus	Escherichia/Shigella	Production Traits-Feed Efficiency	Feces	Day30, Feed additive / Control
Genus	Escherichia/Shigella	Production Traits-Feed Efficiency	Feces	Feed additive, 15 Day / 0 day
Genus	Escherichia/Shigella	Production Traits-Feed Efficiency	Feces	Feed additive, 30 Day / 0 day
Genus	Escherichia/Shigella	Production Traits-Feed Efficiency	Feces	Feed additive, 30 Day / 15 Day
Genus	Eubacterium	Production Traits-Feed Efficiency	Feces	Antibiotic, 15 Day / 0 day
Genus	Eubacterium	Production Traits-Feed Efficiency	Feces	Antibiotic, 30 Day / 0 day
Genus	Eubacterium	Production Traits-Feed Efficiency	Feces	Day0, Control / Antibiotic
Genus	Eubacterium	Production Traits-Feed Efficiency	Feces	Day0, Feed additive / Antibiotic
Genus	Eubacterium	Production Traits-Feed Efficiency	Feces	Antibiotic, 30 Day / 15 Day
Genus	Eubacterium	Production Traits-Feed Efficiency	Feces	Day15, Control / Antibiotic
Genus	Eubacterium	Production Traits-Feed Efficiency	Feces	Day15, Feed additive / Antibiotic
Genus	Eubacterium	Production Traits-Feed Efficiency	Feces	Day30, Control / Antibiotic
Genus	Eubacterium	Production Traits-Feed Efficiency	Feces	Day30, Feed additive / Antibiotic
Genus	Eubacterium	Production Traits-Feed Efficiency	Feces	Control, 15 Day / 0 day
Genus	Eubacterium	Production Traits-Feed Efficiency	Feces	Control, 30 Day / 0 day
Genus	Eubacterium	Production Traits-Feed Efficiency	Feces	Day0, Feed additive / Control
Genus	Eubacterium	Production Traits-Feed Efficiency	Feces	Control, 30 Day / 15 Day
Genus	Eubacterium	Production Traits-Feed Efficiency	Feces	Day15, Feed additive / Control
Genus	Eubacterium	Production Traits-Feed Efficiency	Feces	Day30, Feed additive / Control
Genus	Eubacterium	Production Traits-Feed Efficiency	Feces	Feed additive, 15 Day / 0 day
Genus	Eubacterium	Production Traits-Feed Efficiency	Feces	Feed additive, 30 Day / 0 day
Genus	Eubacterium	Production Traits-Feed Efficiency	Feces	Feed additive, 30 Day / 15 Day
Genus	Faecalibacterium	Production Traits-Feed Efficiency	Feces	Antibiotic, 15 Day / 0 day
Genus	Faecalibacterium	Production Traits-Feed Efficiency	Feces	Antibiotic, 30 Day / 0 day
Genus	Faecalibacterium	Production Traits-Feed Efficiency	Feces	Day0, Control / Antibiotic
Genus	Faecalibacterium	Production Traits-Feed Efficiency	Feces	Day0, Feed additive / Antibiotic
Genus	Faecalibacterium	Production Traits-Feed Efficiency	Feces	Antibiotic, 30 Day / 15 Day
Genus	Faecalibacterium	Production Traits-Feed Efficiency	Feces	Day15, Control / Antibiotic
[truncated: 12,313 more rows]
